# Supplementary material for: Decreased INPP5B expression predicts poor prognosis in lung adenocarcinoma
Source: Cancer Cell Int. 2022 May 14;22:189. doi: 10.1186/s12935-022-02609-8 (PMC9107680; doi:10.1186/s12935-022-02609-8)
Supplement: Supplementary file 2 — Additional file 2: Source data. [file 12935_2022_2609_MOESM2_ESM.xls]

## Sheet: TCGA&GTEx（INPP5B expression）
sample_id	gene	status	expr
TCGA-50-5939-11	INPP5B	Normal	3.73881
TCGA-49-6745-11	INPP5B	Normal	2.88943
TCGA-55-6978-11	INPP5B	Normal	3.9458
TCGA-55-6983-11	INPP5B	Normal	3.92598
TCGA-91-6829-11	INPP5B	Normal	4.13751
TCGA-50-5932-11	INPP5B	Normal	3.88268
TCGA-50-5933-11	INPP5B	Normal	3.6229
TCGA-55-6972-11	INPP5B	Normal	4.29201
TCGA-49-6742-11	INPP5B	Normal	3.6915
TCGA-91-6828-11	INPP5B	Normal	3.85603
TCGA-91-6831-11	INPP5B	Normal	3.78976
TCGA-44-2662-11	INPP5B	Normal	3.44092
TCGA-44-6146-11	INPP5B	Normal	4.33418
TCGA-55-6968-11	INPP5B	Normal	3.84402
TCGA-55-6975-11	INPP5B	Normal	4.41004
TCGA-44-6148-11	INPP5B	Normal	4.07214
TCGA-44-6778-11	INPP5B	Normal	3.96629
TCGA-44-6144-11	INPP5B	Normal	3.92888
TCGA-50-5936-11	INPP5B	Normal	3.89722
TCGA-55-6980-11	INPP5B	Normal	4.14326
TCGA-55-6969-11	INPP5B	Normal	4.9231
TCGA-44-2668-11	INPP5B	Normal	3.80424
TCGA-50-5930-11	INPP5B	Normal	3.72577
TCGA-73-4676-11	INPP5B	Normal	3.10435
TCGA-38-4632-11	INPP5B	Normal	2.76767
TCGA-50-5935-11	INPP5B	Normal	3.54352
TCGA-44-6777-11	INPP5B	Normal	3.51347
TCGA-49-6743-11	INPP5B	Normal	3.31034
TCGA-91-6835-11	INPP5B	Normal	4.11017
TCGA-55-6982-11	INPP5B	Normal	4.18424
TCGA-44-3398-11	INPP5B	Normal	3.80944
TCGA-50-5931-11	INPP5B	Normal	3.32914
TCGA-91-6849-11	INPP5B	Normal	3.86292
TCGA-44-2657-11	INPP5B	Normal	3.84896
TCGA-44-3396-11	INPP5B	Normal	3.5993
TCGA-50-6595-11	INPP5B	Normal	3.96629
TCGA-55-6986-11	INPP5B	Normal	3.90114
TCGA-55-6984-11	INPP5B	Normal	3.90301
TCGA-44-2661-11	INPP5B	Normal	3.56438
TCGA-49-4512-11	INPP5B	Normal	1.99637
TCGA-49-6761-11	INPP5B	Normal	3.59573
TCGA-44-6147-11	INPP5B	Normal	3.30009
TCGA-55-6970-11	INPP5B	Normal	3.99186
TCGA-38-4625-11	INPP5B	Normal	3.03738
TCGA-44-2655-11	INPP5B	Normal	3.64847
TCGA-38-4627-11	INPP5B	Normal	2.57046
TCGA-49-6744-11	INPP5B	Normal	4.21488
TCGA-44-6145-11	INPP5B	Normal	3.88165
TCGA-91-6847-11	INPP5B	Normal	3.86991
TCGA-44-5645-11	INPP5B	Normal	3.48284
TCGA-44-6776-11	INPP5B	Normal	4.15543
TCGA-55-6971-11	INPP5B	Normal	4.59337
TCGA-55-6979-11	INPP5B	Normal	4.12515
TCGA-55-6985-11	INPP5B	Normal	4.10772
TCGA-38-4626-11	INPP5B	Normal	3.41008
TCGA-44-2665-11	INPP5B	Normal	3.24486
TCGA-55-6981-11	INPP5B	Normal	3.95047
TCGA-91-6836-11	INPP5B	Normal	4.23267
TCGA-49-4490-11	INPP5B	Normal	2.10096
GTEX-11ZUS-0126-SM-5EQM5	INPP5B	Normal	4.11441
GTEX-13VXT-1426-SM-5LU4B	INPP5B	Normal	4.11771
GTEX-13U4I-1426-SM-5J2M3	INPP5B	Normal	4.76231
GTEX-QDVN-0726-SM-4B64L	INPP5B	Normal	4.47701
GTEX-13D11-0326-SM-5LZXX	INPP5B	Normal	3.75593
GTEX-QEG5-1126-SM-5SI88	INPP5B	Normal	4.41347
GTEX-RNOR-0726-SM-2TF5I	INPP5B	Normal	4.08493
GTEX-X585-1026-SM-46MW6	INPP5B	Normal	4.37918
GTEX-YEC4-0526-SM-4W21U	INPP5B	Normal	4.43626
GTEX-ZPIC-0626-SM-57WDY	INPP5B	Normal	4.23116
GTEX-13113-0426-SM-5GCOD	INPP5B	Normal	4.07214
GTEX-N7MT-0126-SM-2D7VT	INPP5B	Normal	4.9322
GTEX-ZDTT-0926-SM-5J2MS	INPP5B	Normal	4.26754
GTEX-13PL7-1726-SM-5J2NX	INPP5B	Normal	4.21649
GTEX-14E7W-1326-SM-5RQIV	INPP5B	Normal	4.33057
GTEX-144GN-0426-SM-5O9AP	INPP5B	Normal	3.92318
GTEX-11O72-1326-SM-5BC5A	INPP5B	Normal	4.15704
GTEX-ZVZQ-1526-SM-5N9G6	INPP5B	Normal	4.42825
GTEX-1269C-0926-SM-5FQSR	INPP5B	Normal	3.84896
GTEX-QEG5-1126-SM-33HC2	INPP5B	Normal	4.57172
GTEX-SUCS-0626-SM-5CHQE	INPP5B	Normal	0
GTEX-XQ3S-0926-SM-4BOPI	INPP5B	Normal	4.38889
GTEX-OHPL-0526-SM-4M1XS	INPP5B	Normal	4.09001
GTEX-R3RS-1026-SM-3GADF	INPP5B	Normal	4.5097
GTEX-11P81-0226-SM-5HL5M	INPP5B	Normal	4.33561
GTEX-SIU7-0526-SM-3NM8I	INPP5B	Normal	4.16591
GTEX-11DXZ-0726-SM-5N9C4	INPP5B	Normal	4.1867
GTEX-13NYB-0626-SM-5MR47	INPP5B	Normal	4.34274
GTEX-WYJK-0826-SM-3NM8Y	INPP5B	Normal	4.06696
GTEX-13RTJ-1126-SM-5S2UJ	INPP5B	Normal	3.92028
GTEX-11LCK-0426-SM-5A5M8	INPP5B	Normal	4.63107
GTEX-13FLV-0426-SM-5KLZA	INPP5B	Normal	4.03032
GTEX-X4XX-1026-SM-4QARO	INPP5B	Normal	4.43292
GTEX-12ZZY-0926-SM-5EQ6I	INPP5B	Normal	4.82786
GTEX-1399S-1726-SM-5L3DI	INPP5B	Normal	4.56683
GTEX-147JS-1226-SM-5RQK4	INPP5B	Normal	4.42958
GTEX-ZYW4-1526-SM-5SIBA	INPP5B	Normal	4.56252
GTEX-13OW6-0826-SM-5L3GA	INPP5B	Normal	4.37508
GTEX-12WSH-0126-SM-5GCO3	INPP5B	Normal	4.41213
GTEX-WZTO-0426-SM-3NM99	INPP5B	Normal	4.68255
GTEX-13N2G-0826-SM-5IJE6	INPP5B	Normal	4.57536
GTEX-13JUV-0526-SM-5K7XE	INPP5B	Normal	4.24944
GTEX-WH7G-0726-SM-5EQ6C	INPP5B	Normal	3.94673
GTEX-1399U-0826-SM-5KM1P	INPP5B	Normal	4.97778
GTEX-12WSG-0326-SM-5FQU3	INPP5B	Normal	4.41747
GTEX-13FHP-0726-SM-5K7YI	INPP5B	Normal	4.51725
GTEX-ZF28-0726-SM-4WKFU	INPP5B	Normal	4.64729
GTEX-XXEK-0626-SM-4BRWE	INPP5B	Normal	4.34198
GTEX-WVJS-0826-SM-4MVNR	INPP5B	Normal	4.18188
GTEX-X4EO-0926-SM-3P5Z2	INPP5B	Normal	4.53667
GTEX-O5YV-0526-SM-2D7VZ	INPP5B	Normal	3.99907
GTEX-13QJC-0526-SM-5RQKB	INPP5B	Normal	4.52423
GTEX-PWOO-0726-SM-2I3EB	INPP5B	Normal	3.98183
GTEX-1313W-0926-SM-5EQ56	INPP5B	Normal	4.12016
GTEX-ZF29-1026-SM-4WKGC	INPP5B	Normal	4.54663
GTEX-OOBJ-0526-SM-48TDK	INPP5B	Normal	4.33485
GTEX-TMMY-0926-SM-4VBQZ	INPP5B	Normal	4.09001
GTEX-ZYVF-1726-SM-5E443	INPP5B	Normal	4.61178
GTEX-TMMY-0926-SM-4WKH4	INPP5B	Normal	4.19294
GTEX-OXRO-0326-SM-33HBM	INPP5B	Normal	4.94864
GTEX-147F3-0726-SM-5NQ9U	INPP5B	Normal	3.83993
GTEX-OHPJ-1026-SM-2HMLE	INPP5B	Normal	4.44026
GTEX-11I78-0126-SM-5HL6F	INPP5B	Normal	4.80114
GTEX-13FTZ-0526-SM-5IJCW	INPP5B	Normal	4.19454
GTEX-R55D-0926-SM-3GAEU	INPP5B	Normal	4.43025
GTEX-13VXU-2726-SM-5LU4N	INPP5B	Normal	4.65132
GTEX-N7MT-0126-SM-26GMB	INPP5B	Normal	4.36595
GTEX-13NZ8-0326-SM-5L3DF	INPP5B	Normal	4.19294
GTEX-WYBS-1126-SM-3NMAM	INPP5B	Normal	4.21564
GTEX-S341-0326-SM-2XCAU	INPP5B	Normal	4.38746
GTEX-NPJ8-0326-SM-2D7VV	INPP5B	Normal	4.83037
GTEX-QMRM-0826-SM-3NB33	INPP5B	Normal	4.80375
GTEX-132QS-0726-SM-5IJE9	INPP5B	Normal	4.24944
GTEX-X4LF-0526-SM-3NMB6	INPP5B	Normal	4.63049
GTEX-14DAR-0226-SM-5S2PR	INPP5B	Normal	4.09679
GTEX-QDVN-0726-SM-2I3FO	INPP5B	Normal	4.62118
GTEX-1122O-0126-SM-5GICA	INPP5B	Normal	4.21336
GTEX-RN64-1226-SM-2TC6E	INPP5B	Normal	4.62464
GTEX-PW2O-0526-SM-2I3DX	INPP5B	Normal	4.52797
GTEX-111VG-0726-SM-5GIDC	INPP5B	Normal	4.17073
GTEX-Y3I4-0426-SM-4TT29	INPP5B	Normal	4.15704
GTEX-PVOW-1026-SM-5O9B9	INPP5B	Normal	4.29942
GTEX-111FC-1126-SM-5GZWU	INPP5B	Normal	4.3016
GTEX-WFJO-0326-SM-3GIL3	INPP5B	Normal	4.35406
GTEX-13YAN-1026-SM-5O9CF	INPP5B	Normal	4.46727
GTEX-RM2N-0426-SM-2TF4T	INPP5B	Normal	4.30084
GTEX-SN8G-0926-SM-4DM5I	INPP5B	Normal	3.66338
GTEX-13O61-0726-SM-5J2MD	INPP5B	Normal	4.71428
GTEX-RU1J-0126-SM-2TF6Y	INPP5B	Normal	4.58139
GTEX-OXRL-0526-SM-2I3EZ	INPP5B	Normal	4.77975
GTEX-ZLWG-0626-SM-4WWFR	INPP5B	Normal	4.10932
GTEX-ZTTD-1126-SM-51MRP	INPP5B	Normal	4.19379
GTEX-Q2AH-0426-SM-2I3EP	INPP5B	Normal	4.67246
GTEX-13OVL-0626-SM-5KM13	INPP5B	Normal	4.08493
GTEX-12WSI-0826-SM-5EGKD	INPP5B	Normal	4.79758
GTEX-WHPG-1426-SM-3NMBB	INPP5B	Normal	4.70706
GTEX-13OVH-1026-SM-5J2NP	INPP5B	Normal	4.27058
GTEX-RWS6-0226-SM-2XCA9	INPP5B	Normal	4.696
GTEX-13S86-0626-SM-5Q5E7	INPP5B	Normal	4.50654
GTEX-145LT-0326-SM-5LUAD	INPP5B	Normal	4.62761
GTEX-11WQK-1226-SM-5GU5Z	INPP5B	Normal	4.02853
GTEX-13OVJ-0726-SM-5KM1W	INPP5B	Normal	3.43829
GTEX-SIU8-0926-SM-5SI87	INPP5B	Normal	4.44494
GTEX-145MN-0926-SM-5NQBT	INPP5B	Normal	4.48351
GTEX-RVPV-1726-SM-2TF5W	INPP5B	Normal	4.43225
GTEX-147F4-0926-SM-5Q5EO	INPP5B	Normal	4.0444
GTEX-POYW-1226-SM-5LU5O	INPP5B	Normal	4.0259
GTEX-XYKS-0526-SM-4BRW2	INPP5B	Normal	3.75806
GTEX-ZF2S-0626-SM-4WKH2	INPP5B	Normal	4.5141
GTEX-ZYFG-0226-SM-5GIDT	INPP5B	Normal	4.40051
GTEX-XBEW-0226-SM-4AT6A	INPP5B	Normal	4.46011
GTEX-11DZ1-0426-SM-5H11A	INPP5B	Normal	4.1276
GTEX-YB5E-0726-SM-4VDSH	INPP5B	Normal	4.48924
GTEX-XOT4-1426-SM-4B65T	INPP5B	Normal	4.32116
GTEX-PX3G-0526-SM-2I3EM	INPP5B	Normal	4.14241
GTEX-P4PQ-0526-SM-2HMKR	INPP5B	Normal	4.71206
GTEX-145MO-1326-SM-5Q5EF	INPP5B	Normal	4.39022
GTEX-ZDTS-1026-SM-4WAXS	INPP5B	Normal	4.41614
GTEX-PSDG-1126-SM-2S1ON	INPP5B	Normal	4.47892
GTEX-NFK9-1026-SM-2HMK1	INPP5B	Normal	4.2304
GTEX-OXRP-0526-SM-2I3EW	INPP5B	Normal	4.79285
GTEX-TMMY-0926-SM-33HBG	INPP5B	Normal	4.29942
GTEX-13O21-3026-SM-5J2NI	INPP5B	Normal	4.40327
GTEX-ZYT6-0526-SM-5GIEA	INPP5B	Normal	4.15949
GTEX-11OF3-1126-SM-5986C	INPP5B	Normal	3.95328
GTEX-OHPL-0526-SM-3NM8U	INPP5B	Normal	4.34768
GTEX-RUSQ-0626-SM-2TF5V	INPP5B	Normal	4.121
GTEX-S32W-0326-SM-2XCBI	INPP5B	Normal	4.46985
GTEX-11P7K-0326-SM-59871	INPP5B	Normal	3.70156
GTEX-ZDYS-0426-SM-5IJEQ	INPP5B	Normal	4.14977
GTEX-131XH-0426-SM-5DUWU	INPP5B	Normal	4.32268
GTEX-PVOW-1026-SM-5NQ7M	INPP5B	Normal	4.43759
GTEX-12WSL-1026-SM-5CVNJ	INPP5B	Normal	4.78659
GTEX-UPJH-0826-SM-4WKFD	INPP5B	Normal	4.39984
GTEX-13PVQ-0926-SM-5IJFD	INPP5B	Normal	4.39708
GTEX-139UW-0226-SM-5K7WU	INPP5B	Normal	4.30891
GTEX-POYW-1226-SM-5LZWQ	INPP5B	Normal	3.99364
GTEX-QV44-0926-SM-2S1RH	INPP5B	Normal	4.28907
GTEX-ZVT3-0926-SM-5GICK	INPP5B	Normal	4.73824
GTEX-11ZTS-1226-SM-5EQMQ	INPP5B	Normal	4.12845
GTEX-1212Z-1026-SM-5EGJ8	INPP5B	Normal	4.2411
GTEX-111CU-0326-SM-5GZXO	INPP5B	Normal	3.81966
GTEX-1211K-0826-SM-5FQUP	INPP5B	Normal	4.37994
GTEX-S4Q7-0426-SM-3K2BJ	INPP5B	Normal	3.87186
GTEX-12WSK-0826-SM-5CVNP	INPP5B	Normal	4.40737
GTEX-13OW8-1726-SM-5L3GO	INPP5B	Normal	4.34483
GTEX-13111-0426-SM-5DUXR	INPP5B	Normal	4.38613
GTEX-P44H-1126-SM-48TBU	INPP5B	Normal	3.87084
GTEX-117YX-1326-SM-5H125	INPP5B	Normal	4.19142
GTEX-1497J-0326-SM-5Q5CN	INPP5B	Normal	4.49698
GTEX-ZDXO-1326-SM-57WBS	INPP5B	Normal	4.33846
GTEX-T6MN-0826-SM-32PM4	INPP5B	Normal	4.28689
GTEX-YFCO-0426-SM-4W1Z7	INPP5B	Normal	4.29496
GTEX-T5JC-0826-SM-32PMC	INPP5B	Normal	4.60114
GTEX-XV7Q-0426-SM-4BRVN	INPP5B	Normal	4.11441
GTEX-ZE7O-0826-SM-57WCP	INPP5B	Normal	4.42491
GTEX-YJ8O-1826-SM-5HL82	INPP5B	Normal	4.49631
GTEX-ZZPU-0526-SM-5E44U	INPP5B	Normal	3.95515
GTEX-WFON-0426-SM-3GIL4	INPP5B	Normal	4.35054
GTEX-13FTX-0326-SM-5J2NG	INPP5B	Normal	4.0444
GTEX-WHSB-0326-SM-5FQSD	INPP5B	Normal	4.4148
GTEX-131XE-0726-SM-5HL9K	INPP5B	Normal	4.39851
GTEX-R55G-0826-SM-2TC5U	INPP5B	Normal	4.16506
GTEX-13O3O-0726-SM-5J1N7	INPP5B	Normal	3.73659
GTEX-RU72-0526-SM-2TF5Z	INPP5B	Normal	4.10932
GTEX-13JVG-1426-SM-5MR4W	INPP5B	Normal	4.15704
GTEX-OHPM-0526-SM-2YUMJ	INPP5B	Normal	4.00001
GTEX-11EQ9-0226-SM-5A5JX	INPP5B	Normal	4.87874
GTEX-S7SF-0426-SM-3K2B7	INPP5B	Normal	3.84803
GTEX-PLZ6-0426-SM-5IJDW	INPP5B	Normal	3.71154
GTEX-NPJ8-0326-SM-26GMG	INPP5B	Normal	4.64153
GTEX-144GO-0226-SM-5LUB1	INPP5B	Normal	4.19454
GTEX-XBEC-1026-SM-4QASM	INPP5B	Normal	4.69437
GTEX-11NV4-1126-SM-5HL6J	INPP5B	Normal	3.52607
GTEX-X5EB-0426-SM-46MVY	INPP5B	Normal	4.7263
GTEX-U3ZH-0526-SM-3DB75	INPP5B	Normal	4.65651
GTEX-UPIC-0826-SM-3GADQ	INPP5B	Normal	4.51916
GTEX-11WQC-0626-SM-5EQMF	INPP5B	Normal	4.39022
GTEX-ZT9X-0326-SM-51MTE	INPP5B	Normal	3.96161
GTEX-XQ8I-1126-SM-4BOO2	INPP5B	Normal	4.56252
GTEX-13O3P-1026-SM-5N9E7	INPP5B	Normal	4.57536
GTEX-Q734-0626-SM-2I3EF	INPP5B	Normal	4.37432
GTEX-111YS-0626-SM-5GZXV	INPP5B	Normal	4.1627
GTEX-XBED-0826-SM-47JYC	INPP5B	Normal	4.59874
GTEX-OHPL-0526-SM-2HMIX	INPP5B	Normal	4.38194
GTEX-ZA64-0326-SM-5HL8T	INPP5B	Normal	3.9588
GTEX-WFG8-0926-SM-3GIKJ	INPP5B	Normal	4.20712
GTEX-12WSD-0826-SM-5GCNE	INPP5B	Normal	4.29648
GTEX-WYVS-0526-SM-3NM9W	INPP5B	Normal	4.14401
GTEX-13NZ9-0926-SM-5KM12	INPP5B	Normal	4.95048
GTEX-146FH-1226-SM-5NQB6	INPP5B	Normal	4.27276
GTEX-O5YT-0526-SM-32PK8	INPP5B	Normal	4.06348
GTEX-12584-1426-SM-5EGJ9	INPP5B	Normal	3.37985
GTEX-WHSB-0326-SM-3LK6K	INPP5B	Normal	4.49373
GTEX-PLZ6-0426-SM-5IFK2	INPP5B	Normal	3.86991
GTEX-QXCU-0626-SM-2TC69	INPP5B	Normal	3.96535
GTEX-S4Z8-0426-SM-3K2AH	INPP5B	Normal	4.57287
GTEX-145MH-0626-SM-5NQAK	INPP5B	Normal	4.03295
GTEX-V1D1-0826-SM-3P5ZA	INPP5B	Normal	3.88752
GTEX-YFC4-1126-SM-5RQJN	INPP5B	Normal	4.10018
GTEX-TSE9-0726-SM-3DB8C	INPP5B	Normal	4.3827
GTEX-ZAB5-0626-SM-5PNVB	INPP5B	Normal	4.60229
GTEX-12BJ1-1026-SM-5EGJA	INPP5B	Normal	4.22112
GTEX-13FTY-0126-SM-5J2NZ	INPP5B	Normal	4.53294
GTEX-139TT-0726-SM-5K7XW	INPP5B	Normal	4.12016
GTEX-13NYS-1626-SM-5J2MU	INPP5B	Normal	4.2979
GTEX-T6MO-0426-SM-32QOI	INPP5B	Normal	4.16185
GTEX-QEG4-0526-SM-48TZD	INPP5B	Normal	4.43559
GTEX-11EI6-0826-SM-5985V	INPP5B	Normal	4.37575
GTEX-ZEX8-0526-SM-4WKH5	INPP5B	Normal	4.24338
GTEX-Y9LG-0526-SM-4VBRY	INPP5B	Normal	3.76557
GTEX-ZAB4-0626-SM-5CVN3	INPP5B	Normal	3.90301
GTEX-UJHI-0726-SM-3DB92	INPP5B	Normal	4.24565
GTEX-131XF-1026-SM-5BC6A	INPP5B	Normal	4.18982
GTEX-145LS-1226-SM-5Q5D9	INPP5B	Normal	5.05095
GTEX-ZZPT-1326-SM-5E43H	INPP5B	Normal	4.15383
GTEX-P4QT-0526-SM-2I3EX	INPP5B	Normal	4.74574
GTEX-QCQG-0326-SM-2I3ES	INPP5B	Normal	4.849
GTEX-13QJ3-1026-SM-5QGQU	INPP5B	Normal	4.26451
GTEX-NL3G-0526-SM-4RTWW	INPP5B	Normal	4.29353
GTEX-13FHO-1026-SM-5KM1Q	INPP5B	Normal	4.14486
GTEX-O5YW-0526-SM-2YUMX	INPP5B	Normal	4.27503
GTEX-U3ZM-0426-SM-57WG1	INPP5B	Normal	3.72789
GTEX-TMMY-0926-SM-4TT1Z	INPP5B	Normal	4.24338
GTEX-YECK-0926-SM-4W214	INPP5B	Normal	4.21649
GTEX-13OVG-0326-SM-5KM57	INPP5B	Normal	3.85994
GTEX-WH7G-0726-SM-5EGIX	INPP5B	Normal	4.02149
GTEX-OIZH-0526-SM-2HMKV	INPP5B	Normal	4.36947
GTEX-WY7C-0426-SM-3NB3C	INPP5B	Normal	4.27579
GTEX-13QBU-0726-SM-5J2OA	INPP5B	Normal	4.58139
GTEX-OIZG-0526-SM-2HMLF	INPP5B	Normal	3.73335
GTEX-OXRK-0926-SM-2HMKP	INPP5B	Normal	4.40604
GTEX-11NUK-0826-SM-5HL4U	INPP5B	Normal	4.8684
GTEX-Y5V6-0226-SM-4V6G7	INPP5B	Normal	4.33703
GTEX-13CF3-0426-SM-5IJEU	INPP5B	Normal	3.61234
GTEX-PLZ4-0726-SM-2TC6Q	INPP5B	Normal	4.41957
GTEX-131XW-1126-SM-5EGK4	INPP5B	Normal	4.55275
GTEX-146FQ-0926-SM-5LUAV	INPP5B	Normal	3.98642
GTEX-11ILO-0726-SM-5HL5I	INPP5B	Normal	3.34338
GTEX-S33H-0626-SM-2XCBJ	INPP5B	Normal	4.46536
GTEX-SE5C-0526-SM-2XCE1	INPP5B	Normal	4.25171
GTEX-131YS-0926-SM-5IJB9	INPP5B	Normal	4.53973
GTEX-Y3IK-0626-SM-4WWE4	INPP5B	Normal	4.05399
GTEX-XMD2-1026-SM-4WWE8	INPP5B	Normal	4.20551
GTEX-144GM-0126-SM-5Q5AX	INPP5B	Normal	3.78976
GTEX-11EMC-0126-SM-5EGKV	INPP5B	Normal	4.21336
GTEX-REY6-0426-SM-2TF5G	INPP5B	Normal	4.84745
GTEX-Y8LW-0326-SM-4VBQ9	INPP5B	Normal	4.49698
GTEX-1339X-0626-SM-5IJER	INPP5B	Normal	4.48217
GTEX-XGQ4-0826-SM-4AT4T	INPP5B	Normal	4.272
GTEX-14A6H-0526-SM-5NQAZ	INPP5B	Normal	3.93075
GTEX-ZPU1-0926-SM-57WDO	INPP5B	Normal	4.31689
GTEX-WH7G-0726-SM-3NMBM	INPP5B	Normal	4.15864
GTEX-12WSJ-0226-SM-5GCP7	INPP5B	Normal	4.0934
GTEX-Y5V5-0826-SM-4VBQD	INPP5B	Normal	4.46135
GTEX-U3ZM-0426-SM-3DB73	INPP5B	Normal	4.02684
GTEX-ZT9W-0726-SM-4YCDC	INPP5B	Normal	4.00629
GTEX-O5YV-0526-SM-26GN1	INPP5B	Normal	3.32914
GTEX-XPVG-1026-SM-4B64Y	INPP5B	Normal	4.39365
GTEX-WRHU-0226-SM-3MJFV	INPP5B	Normal	4.67015
GTEX-145LU-0526-SM-5O9AT	INPP5B	Normal	4.51161
GTEX-WWYW-0926-SM-3NB2Z	INPP5B	Normal	4.29723
GTEX-1477Z-0626-SM-5NQB7	INPP5B	Normal	4.15949
GTEX-OOBK-0526-SM-2HMJJ	INPP5B	Normal	4.25702
GTEX-11PRG-0926-SM-5EGI8	INPP5B	Normal	4.0951
GTEX-YF7O-0626-SM-4W21R	INPP5B	Normal	4.01436
GTEX-148VJ-0826-SM-5LU8V	INPP5B	Normal	4.46661
GTEX-148VI-0226-SM-5RQKA	INPP5B	Normal	4.09256
GTEX-13N1W-0726-SM-5MR57	INPP5B	Normal	4.44093
GTEX-12WSE-0826-SM-5S2VL	INPP5B	Normal	4.53916
GTEX-N7MT-0126-SM-26GMS	INPP5B	Normal	2.43293
GTEX-132NY-1226-SM-5PNVF	INPP5B	Normal	4.10433
GTEX-U3ZM-0426-SM-59HKR	INPP5B	Normal	3.96629
GTEX-Y5LM-0726-SM-4VBRP	INPP5B	Normal	3.90301
GTEX-139T6-0426-SM-5IJEM	INPP5B	Normal	4.29723
GTEX-13O3Q-0526-SM-5KM18	INPP5B	Normal	4.20863
GTEX-13NZA-1426-SM-5KM4Y	INPP5B	Normal	4.01793
GTEX-O5YV-0526-SM-26GMJ	INPP5B	Normal	3.73446
GTEX-13G51-0426-SM-5K7Z5	INPP5B	Normal	4.35757
GTEX-WHSB-0326-SM-5GICB	INPP5B	Normal	4.62406
GTEX-SIU8-0926-SM-2XCDO	INPP5B	Normal	4.11855
GTEX-X4EP-0526-SM-3P5YW	INPP5B	Normal	4.07298
GTEX-RTLS-0926-SM-2TF5X	INPP5B	Normal	4.25095
GTEX-117YW-0526-SM-5H11C	INPP5B	Normal	4.41347
GTEX-OIZI-1026-SM-3NB1K	INPP5B	Normal	4.66506
GTEX-ZUA1-1026-SM-4YCEA	INPP5B	Normal	3.93925
GTEX-WOFM-0126-SM-3MJFE	INPP5B	Normal	4.20863
GTEX-11NSD-0326-SM-5A5LS	INPP5B	Normal	4.30378
TCGA-50-5066-02	INPP5B	Tumor	3.63577
TCGA-50-5946-02	INPP5B	Tumor	2.83595
TCGA-55-A4DF-01	INPP5B	Tumor	4.18424
TCGA-50-5939-01	INPP5B	Tumor	2.95237
TCGA-69-8254-01	INPP5B	Tumor	3.83389
TCGA-62-A470-01	INPP5B	Tumor	3.44228
TCGA-69-7761-01	INPP5B	Tumor	2.72248
TCGA-78-7166-01	INPP5B	Tumor	1.42222
TCGA-97-A4M5-01	INPP5B	Tumor	3.33914
TCGA-05-4433-01	INPP5B	Tumor	3.28096
TCGA-49-6745-01	INPP5B	Tumor	3.34627
TCGA-55-6978-01	INPP5B	Tumor	3.36314
TCGA-55-6983-01	INPP5B	Tumor	2.82984
TCGA-55-7994-01	INPP5B	Tumor	4.18027
TCGA-97-8171-01	INPP5B	Tumor	2.74415
TCGA-97-A4LX-01	INPP5B	Tumor	3.48676
TCGA-38-A44F-01	INPP5B	Tumor	3.25855
TCGA-55-8090-01	INPP5B	Tumor	2.89332
TCGA-44-A47B-01	INPP5B	Tumor	3.40601
TCGA-86-8055-01	INPP5B	Tumor	3.33914
TCGA-55-A490-01	INPP5B	Tumor	2.65993
TCGA-91-6829-01	INPP5B	Tumor	3.12434
TCGA-91-A4BD-01	INPP5B	Tumor	2.98185
TCGA-49-4494-01	INPP5B	Tumor	1.257
TCGA-55-6987-01	INPP5B	Tumor	3.03036
TCGA-55-7227-01	INPP5B	Tumor	3.80526
TCGA-55-7907-01	INPP5B	Tumor	3.72679
TCGA-69-8453-01	INPP5B	Tumor	3.26903
TCGA-78-7167-01	INPP5B	Tumor	4.03388
TCGA-93-8067-01	INPP5B	Tumor	2.65765
TCGA-MP-A4TC-01	INPP5B	Tumor	2.44893
TCGA-05-4395-01	INPP5B	Tumor	1.6369
TCGA-05-4396-01	INPP5B	Tumor	2.80324
TCGA-05-4403-01	INPP5B	Tumor	1.87973
TCGA-55-7815-01	INPP5B	Tumor	2.88554
TCGA-55-8614-01	INPP5B	Tumor	3.33347
TCGA-50-5932-01	INPP5B	Tumor	2.4803
TCGA-55-8092-01	INPP5B	Tumor	2.85196
TCGA-69-7764-01	INPP5B	Tumor	3.12097
TCGA-78-7162-01	INPP5B	Tumor	3.44755
TCGA-86-8281-01	INPP5B	Tumor	3.12266
TCGA-L9-A50W-01	INPP5B	Tumor	3.60288
TCGA-50-5072-01	INPP5B	Tumor	2.55824
TCGA-50-8460-01	INPP5B	Tumor	3.07725
TCGA-55-7284-01	INPP5B	Tumor	3.40601
TCGA-55-8091-01	INPP5B	Tumor	2.93922
TCGA-64-5815-01	INPP5B	Tumor	2.33053
TCGA-73-4677-01	INPP5B	Tumor	2.64386
TCGA-97-A4M7-01	INPP5B	Tumor	3.75704
TCGA-44-8119-01	INPP5B	Tumor	3.23421
TCGA-44-A4SS-01	INPP5B	Tumor	2.78244
TCGA-55-8207-01	INPP5B	Tumor	3.98089
TCGA-62-A46S-01	INPP5B	Tumor	3.18907
TCGA-69-7760-01	INPP5B	Tumor	1.91456
TCGA-44-7660-01	INPP5B	Tumor	6.39938
TCGA-49-4486-01	INPP5B	Tumor	2.31037
TCGA-50-5066-01	INPP5B	Tumor	1.97453
TCGA-50-5933-01	INPP5B	Tumor	3.13914
TCGA-55-6972-01	INPP5B	Tumor	3.29569
TCGA-78-7154-01	INPP5B	Tumor	2.46726
TCGA-78-7537-01	INPP5B	Tumor	2.60172
TCGA-95-8039-01	INPP5B	Tumor	3.32626
TCGA-97-8179-01	INPP5B	Tumor	2.46726
TCGA-MP-A4TI-01	INPP5B	Tumor	3.6241
TCGA-05-4426-01	INPP5B	Tumor	3.47638
TCGA-55-6712-01	INPP5B	Tumor	3.40193
TCGA-55-A4DG-01	INPP5B	Tumor	4.77348
TCGA-64-5775-01	INPP5B	Tumor	2.14078
TCGA-69-8255-01	INPP5B	Tumor	2.45678
TCGA-78-7148-01	INPP5B	Tumor	2.53106
TCGA-78-7149-01	INPP5B	Tumor	2.84998
TCGA-93-A4JN-01	INPP5B	Tumor	4.68927
TCGA-95-7562-01	INPP5B	Tumor	3.93448
TCGA-95-7944-01	INPP5B	Tumor	2.46726
TCGA-MP-A4TD-01	INPP5B	Tumor	2.57046
TCGA-05-4244-01	INPP5B	Tumor	4.91508
TCGA-05-4389-01	INPP5B	Tumor	2.29569
TCGA-05-4424-01	INPP5B	Tumor	2.81353
TCGA-44-7659-01	INPP5B	Tumor	4.61821
TCGA-49-6742-01	INPP5B	Tumor	2.49822
TCGA-50-5049-01	INPP5B	Tumor	2.60172
TCGA-55-7727-01	INPP5B	Tumor	4.7522
TCGA-62-A472-01	INPP5B	Tumor	3.53603
TCGA-86-7711-01	INPP5B	Tumor	3.14242
TCGA-86-7713-01	INPP5B	Tumor	4.13015
TCGA-91-6828-01	INPP5B	Tumor	3.31034
TCGA-93-A4JO-01	INPP5B	Tumor	3.09931
TCGA-97-7552-01	INPP5B	Tumor	3.68597
TCGA-05-4418-01	INPP5B	Tumor	1.99277
TCGA-35-4122-01	INPP5B	Tumor	1.43827
TCGA-49-AAR3-01	INPP5B	Tumor	2.65303
TCGA-55-A48Y-01	INPP5B	Tumor	2.73768
TCGA-67-4679-01	INPP5B	Tumor	4.65248
TCGA-69-7763-01	INPP5B	Tumor	3.49569
TCGA-78-7536-01	INPP5B	Tumor	2.59454
TCGA-78-8660-01	INPP5B	Tumor	3.47383
TCGA-L9-A7SV-01	INPP5B	Tumor	3.46337
TCGA-05-4382-01	INPP5B	Tumor	2.95977
TCGA-05-4422-01	INPP5B	Tumor	2.60406
TCGA-05-5425-01	INPP5B	Tumor	2.20164
TCGA-38-4629-01	INPP5B	Tumor	1.87579
TCGA-49-AARR-01	INPP5B	Tumor	3.79181
TCGA-50-8459-01	INPP5B	Tumor	3.1177
TCGA-55-1594-01	INPP5B	Tumor	3.12602
TCGA-78-7155-01	INPP5B	Tumor	4.23267
TCGA-MP-A4T8-01	INPP5B	Tumor	2.68261
TCGA-05-5420-01	INPP5B	Tumor	1.95979
TCGA-55-8615-01	INPP5B	Tumor	2.38956
TCGA-78-7633-01	INPP5B	Tumor	3.19851
TCGA-95-7947-01	INPP5B	Tumor	3.55578
TCGA-95-8494-01	INPP5B	Tumor	2.82374
TCGA-97-8174-01	INPP5B	Tumor	3.91459
TCGA-L4-A4E6-01	INPP5B	Tumor	4.0807
TCGA-MP-A4SV-01	INPP5B	Tumor	3.58252
TCGA-NJ-A55R-01	INPP5B	Tumor	2.81559
TCGA-05-4384-01	INPP5B	Tumor	3.0108
TCGA-05-4432-01	INPP5B	Tumor	2.76127
TCGA-73-4659-01	INPP5B	Tumor	2.62063
TCGA-86-7701-01	INPP5B	Tumor	2.81353
TCGA-91-6831-01	INPP5B	Tumor	2.98368
TCGA-97-A4M2-01	INPP5B	Tumor	4.14401
TCGA-05-4397-01	INPP5B	Tumor	2.99277
TCGA-05-5423-01	INPP5B	Tumor	3.64037
TCGA-55-1592-01	INPP5B	Tumor	3.68597
TCGA-62-A46P-01	INPP5B	Tumor	3.23877
TCGA-78-7152-01	INPP5B	Tumor	3.96713
TCGA-97-7937-01	INPP5B	Tumor	3.75593
TCGA-NJ-A4YG-01	INPP5B	Tumor	3.66449
TCGA-44-7671-01	INPP5B	Tumor	2.4803
TCGA-49-AAR2-01	INPP5B	Tumor	2.26305
TCGA-55-7903-01	INPP5B	Tumor	3.3205
TCGA-55-8085-01	INPP5B	Tumor	2.67805
TCGA-62-A471-01	INPP5B	Tumor	2.08748
TCGA-86-8669-01	INPP5B	Tumor	2.39232
TCGA-93-A4JP-01	INPP5B	Tumor	3.7181
TCGA-53-A4EZ-01	INPP5B	Tumor	2.77817
TCGA-55-6642-01	INPP5B	Tumor	2.72902
TCGA-64-1680-01	INPP5B	Tumor	3.93925
TCGA-97-8176-01	INPP5B	Tumor	3.00721
TCGA-MN-A4N5-01	INPP5B	Tumor	4.40194
TCGA-05-4410-01	INPP5B	Tumor	3.33914
TCGA-50-5946-01	INPP5B	Tumor	3.51101
TCGA-55-8505-01	INPP5B	Tumor	3.12762
TCGA-62-8399-01	INPP5B	Tumor	4.88463
TCGA-78-7156-01	INPP5B	Tumor	4.29429
TCGA-86-7955-01	INPP5B	Tumor	2.98552
TCGA-91-7771-01	INPP5B	Tumor	3.64157
TCGA-35-5375-01	INPP5B	Tumor	2.00718
TCGA-44-7662-01	INPP5B	Tumor	3.06694
TCGA-49-AAR9-01	INPP5B	Tumor	2.5261
TCGA-55-6968-01	INPP5B	Tumor	2.77185
TCGA-55-6975-01	INPP5B	Tumor	2.51602
TCGA-64-5779-01	INPP5B	Tumor	3.98277
TCGA-78-7160-01	INPP5B	Tumor	3.10267
TCGA-86-8054-01	INPP5B	Tumor	2.71807
TCGA-86-8673-01	INPP5B	Tumor	3.07725
TCGA-95-7567-01	INPP5B	Tumor	2.81147
TCGA-99-8032-01	INPP5B	Tumor	2.58495
TCGA-MP-A4SY-01	INPP5B	Tumor	2.92975
TCGA-05-5429-01	INPP5B	Tumor	2.23879
TCGA-44-6148-01	INPP5B	Tumor	3.69824
TCGA-50-7109-01	INPP5B	Tumor	1.99997
TCGA-55-7570-01	INPP5B	Tumor	2.83388
TCGA-55-8620-01	INPP5B	Tumor	2.79288
TCGA-64-5774-01	INPP5B	Tumor	2.71366
TCGA-64-5778-01	INPP5B	Tumor	2.70265
TCGA-78-7163-01	INPP5B	Tumor	2.89142
TCGA-MN-A4N1-01	INPP5B	Tumor	3.98642
TCGA-44-6778-01	INPP5B	Tumor	3.98549
TCGA-44-7669-01	INPP5B	Tumor	3.63577
TCGA-69-7978-01	INPP5B	Tumor	3.13754
TCGA-73-4675-01	INPP5B	Tumor	1.8359
TCGA-78-7150-01	INPP5B	Tumor	2.12102
TCGA-78-8640-01	INPP5B	Tumor	3.33347
TCGA-86-8672-01	INPP5B	Tumor	2.49567
TCGA-91-6848-01	INPP5B	Tumor	3.65988
TCGA-91-A4BC-01	INPP5B	Tumor	2.57529
TCGA-44-8120-01	INPP5B	Tumor	4.10602
TCGA-50-5936-01	INPP5B	Tumor	2.46726
TCGA-55-5899-01	INPP5B	Tumor	2.89921
TCGA-55-8301-01	INPP5B	Tumor	2.75701
TCGA-64-1676-01	INPP5B	Tumor	2.36735
TCGA-86-8073-01	INPP5B	Tumor	3.33203
TCGA-05-4415-01	INPP5B	Tumor	3.30009
TCGA-05-5428-01	INPP5B	Tumor	2.70925
TCGA-35-3615-01	INPP5B	Tumor	2.29275
TCGA-49-AAR0-01	INPP5B	Tumor	3.30009
TCGA-86-8585-01	INPP5B	Tumor	2.53851
TCGA-MN-A4N4-01	INPP5B	Tumor	3.40193
TCGA-55-6980-01	INPP5B	Tumor	3.17795
TCGA-55-8089-01	INPP5B	Tumor	2.99461
TCGA-55-8206-01	INPP5B	Tumor	3.94673
TCGA-69-7765-01	INPP5B	Tumor	4.2411
TCGA-78-7542-01	INPP5B	Tumor	2.24795
TCGA-86-A4JF-01	INPP5B	Tumor	4.1359
TCGA-L9-A743-01	INPP5B	Tumor	3.33347
TCGA-MP-A4TE-01	INPP5B	Tumor	2.26004
TCGA-55-1596-01	INPP5B	Tumor	2.53851
TCGA-62-8398-01	INPP5B	Tumor	2.56564
TCGA-55-7576-01	INPP5B	Tumor	3.23109
TCGA-55-8302-01	INPP5B	Tumor	2.78868
TCGA-44-5643-01	INPP5B	Tumor	2.37017
TCGA-55-8507-01	INPP5B	Tumor	3.88557
TCGA-MP-A4SW-01	INPP5B	Tumor	4.16185
TCGA-55-6969-01	INPP5B	Tumor	2.83595
TCGA-86-6562-01	INPP5B	Tumor	3.70378
TCGA-86-8359-01	INPP5B	Tumor	2.87776
TCGA-NJ-A4YP-01	INPP5B	Tumor	3.86991
TCGA-49-AAR4-01	INPP5B	Tumor	3.48284
TCGA-55-8094-01	INPP5B	Tumor	1.84802
TCGA-86-8674-01	INPP5B	Tumor	1.53104
TCGA-93-A4JQ-01	INPP5B	Tumor	4.22112
TCGA-NJ-A7XG-01	INPP5B	Tumor	2.95977
TCGA-86-A4D0-01	INPP5B	Tumor	3.1293
TCGA-50-5930-01	INPP5B	Tumor	2.54348
TCGA-86-8279-01	INPP5B	Tumor	3.79496
TCGA-73-4676-01	INPP5B	Tumor	2.61351
TCGA-78-7535-01	INPP5B	Tumor	2.9616
TCGA-86-8358-01	INPP5B	Tumor	4.27797
TCGA-38-4632-01	INPP5B	Tumor	2.16995
TCGA-86-8076-01	INPP5B	Tumor	3.46855
TCGA-05-4420-01	INPP5B	Tumor	2.99461
TCGA-55-8512-01	INPP5B	Tumor	4.0444
TCGA-73-A9RS-01	INPP5B	Tumor	2.96902
TCGA-35-4123-01	INPP5B	Tumor	3.09931
TCGA-75-5122-01	INPP5B	Tumor	3.16026
TCGA-75-5125-01	INPP5B	Tumor	3.10771
TCGA-75-5146-01	INPP5B	Tumor	2.72469
TCGA-75-6206-01	INPP5B	Tumor	4.08663
TCGA-75-6207-01	INPP5B	Tumor	3.50845
TCGA-75-7025-01	INPP5B	Tumor	3.66108
TCGA-75-7027-01	INPP5B	Tumor	2.15054
TCGA-75-7030-01	INPP5B	Tumor	3.211
TCGA-80-5611-01	INPP5B	Tumor	3.5993
TCGA-55-8204-01	INPP5B	Tumor	2.50588
TCGA-NJ-A4YI-01	INPP5B	Tumor	4.26678
TCGA-50-5935-01	INPP5B	Tumor	2.69596
TCGA-44-6777-01	INPP5B	Tumor	3.26303
TCGA-50-6673-01	INPP5B	Tumor	2.65765
TCGA-67-3773-01	INPP5B	Tumor	4.80635
TCGA-97-7554-01	INPP5B	Tumor	2.77398
TCGA-67-3772-01	INPP5B	Tumor	2.46988
TCGA-49-6743-01	INPP5B	Tumor	3.04265
TCGA-55-A491-01	INPP5B	Tumor	2.28686
TCGA-73-7499-01	INPP5B	Tumor	2.51602
TCGA-91-6835-01	INPP5B	Tumor	4.09933
TCGA-55-A57B-01	INPP5B	Tumor	4.21564
TCGA-62-8395-01	INPP5B	Tumor	3.88557
TCGA-73-4658-01	INPP5B	Tumor	2.74628
TCGA-05-4250-01	INPP5B	Tumor	2.51099
TCGA-49-4514-01	INPP5B	Tumor	1.51096
TCGA-50-5055-01	INPP5B	Tumor	2.62758
TCGA-50-6594-01	INPP5B	Tumor	2.15379
TCGA-50-6597-01	INPP5B	Tumor	1.42222
TCGA-55-6982-01	INPP5B	Tumor	2.73335
TCGA-44-A47A-01	INPP5B	Tumor	3.3561
TCGA-86-A456-01	INPP5B	Tumor	3.46464
TCGA-97-8547-01	INPP5B	Tumor	3.42495
TCGA-44-3398-01	INPP5B	Tumor	3.41815
TCGA-55-8513-01	INPP5B	Tumor	3.73881
TCGA-64-1677-01	INPP5B	Tumor	2.30741
TCGA-67-3771-01	INPP5B	Tumor	3.48931
TCGA-78-8655-01	INPP5B	Tumor	2.84395
TCGA-J2-A4AE-01	INPP5B	Tumor	5.04047
TCGA-53-7626-01	INPP5B	Tumor	4.32696
TCGA-55-7283-01	INPP5B	Tumor	3.49952
TCGA-55-7724-01	INPP5B	Tumor	3.07557
TCGA-55-8205-01	INPP5B	Tumor	3.67693
TCGA-91-8499-01	INPP5B	Tumor	4.43759
TCGA-93-7347-01	INPP5B	Tumor	3.50718
TCGA-97-7546-01	INPP5B	Tumor	4.42624
TCGA-97-7938-01	INPP5B	Tumor	4.07637
TCGA-MP-A4T6-01	INPP5B	Tumor	4.96393
TCGA-MP-A5C7-01	INPP5B	Tumor	3.43693
TCGA-NJ-A55A-01	INPP5B	Tumor	4.00451
TCGA-38-4630-01	INPP5B	Tumor	3.16674
TCGA-50-5931-01	INPP5B	Tumor	5.90181
TCGA-55-8621-01	INPP5B	Tumor	3.50973
TCGA-78-7539-01	INPP5B	Tumor	3.07037
TCGA-91-6849-01	INPP5B	Tumor	2.45154
TCGA-91-8497-01	INPP5B	Tumor	3.84198
TCGA-93-7348-01	INPP5B	Tumor	3.53603
TCGA-97-8172-01	INPP5B	Tumor	3.75056
TCGA-MP-A4T7-01	INPP5B	Tumor	3.23109
TCGA-MP-A4TA-01	INPP5B	Tumor	2.6713
TCGA-05-4405-01	INPP5B	Tumor	4.18424
TCGA-44-2657-01	INPP5B	Tumor	3.53603
TCGA-44-3396-01	INPP5B	Tumor	3.1473
TCGA-49-4488-01	INPP5B	Tumor	3.0108
TCGA-50-6595-01	INPP5B	Tumor	2.72469
TCGA-55-1595-01	INPP5B	Tumor	2.95237
TCGA-55-6986-01	INPP5B	Tumor	3.34906
TCGA-95-A4VK-01	INPP5B	Tumor	4.19766
TCGA-99-7458-01	INPP5B	Tumor	3.66108
TCGA-99-8033-01	INPP5B	Tumor	3.46992
TCGA-O1-A52J-01	INPP5B	Tumor	3.48931
TCGA-44-A479-01	INPP5B	Tumor	3.10099
TCGA-44-A47G-01	INPP5B	Tumor	3.93075
TCGA-49-4507-01	INPP5B	Tumor	1.04263
TCGA-55-7995-01	INPP5B	Tumor	3.78763
TCGA-55-8208-01	INPP5B	Tumor	3.06007
TCGA-55-8511-01	INPP5B	Tumor	3.72133
TCGA-62-8402-01	INPP5B	Tumor	3.24486
TCGA-67-3774-01	INPP5B	Tumor	3.23109
TCGA-67-6217-01	INPP5B	Tumor	4.1309
TCGA-86-6851-01	INPP5B	Tumor	3.56072
TCGA-38-4631-01	INPP5B	Tumor	2.01794
TCGA-38-7271-01	INPP5B	Tumor	3.08068
TCGA-49-4487-01	INPP5B	Tumor	2.77185
TCGA-50-5044-01	INPP5B	Tumor	1.98185
TCGA-50-6590-01	INPP5B	Tumor	1.99637
TCGA-55-7573-01	INPP5B	Tumor	3.95234
TCGA-55-7726-01	INPP5B	Tumor	2.79288
TCGA-55-8619-01	INPP5B	Tumor	3.38401
TCGA-86-8671-01	INPP5B	Tumor	3.24181
TCGA-97-7941-01	INPP5B	Tumor	3.44492
TCGA-99-8025-01	INPP5B	Tumor	2.75275
TCGA-44-3919-01	INPP5B	Tumor	3.77298
TCGA-50-6592-01	INPP5B	Tumor	2.96902
TCGA-55-6984-01	INPP5B	Tumor	2.30741
TCGA-55-7914-01	INPP5B	Tumor	4.43425
TCGA-62-A46U-01	INPP5B	Tumor	4.31547
TCGA-69-7979-01	INPP5B	Tumor	3.22037
TCGA-78-7146-01	INPP5B	Tumor	2.33341
TCGA-05-4425-01	INPP5B	Tumor	3.51475
TCGA-38-6178-01	INPP5B	Tumor	3.70489
TCGA-55-7281-01	INPP5B	Tumor	3.69381
TCGA-55-7911-01	INPP5B	Tumor	3.24029
TCGA-55-8514-01	INPP5B	Tumor	3.63108
TCGA-55-A492-01	INPP5B	Tumor	2.31324
TCGA-62-8397-01	INPP5B	Tumor	2.90883
TCGA-62-A46Y-01	INPP5B	Tumor	3.7613
TCGA-64-1678-01	INPP5B	Tumor	1.8359
TCGA-67-3770-01	INPP5B	Tumor	2.90883
TCGA-69-7980-01	INPP5B	Tumor	3.18426
TCGA-99-AA5R-01	INPP5B	Tumor	3.98736
TCGA-MP-A4TH-01	INPP5B	Tumor	3.73659
TCGA-05-5715-01	INPP5B	Tumor	2.44893
TCGA-44-2661-01	INPP5B	Tumor	3.54105
TCGA-44-7661-01	INPP5B	Tumor	3.51101
TCGA-49-4512-01	INPP5B	Tumor	2.69596
TCGA-50-5944-01	INPP5B	Tumor	3.04265
TCGA-55-8203-01	INPP5B	Tumor	2.73122
TCGA-73-4670-01	INPP5B	Tumor	1.46991
TCGA-78-7161-01	INPP5B	Tumor	2.93357
TCGA-86-7953-01	INPP5B	Tumor	3.48412
TCGA-97-A4M3-01	INPP5B	Tumor	2.46726
TCGA-J2-8194-01	INPP5B	Tumor	2.60883
TCGA-NJ-A4YQ-01	INPP5B	Tumor	2.76553
TCGA-49-4506-01	INPP5B	Tumor	0.823748
TCGA-49-6761-01	INPP5B	Tumor	2.55335
TCGA-55-7725-01	INPP5B	Tumor	4.99637
TCGA-86-7954-01	INPP5B	Tumor	3.45282
TCGA-MP-A4T4-01	INPP5B	Tumor	3.50845
TCGA-S2-AA1A-01	INPP5B	Tumor	3.02325
TCGA-05-4434-01	INPP5B	Tumor	3.60766
TCGA-44-A4SU-01	INPP5B	Tumor	3.19691
TCGA-49-4501-01	INPP5B	Tumor	3.13586
TCGA-50-5942-01	INPP5B	Tumor	3.88846
TCGA-55-6970-01	INPP5B	Tumor	3.02325
TCGA-55-8096-01	INPP5B	Tumor	3.07037
TCGA-78-7147-01	INPP5B	Tumor	2.9241
TCGA-97-7547-01	INPP5B	Tumor	3.40601
TCGA-38-4625-01	INPP5B	Tumor	4.14238
TCGA-73-4668-01	INPP5B	Tumor	2.89921
TCGA-78-7540-01	INPP5B	Tumor	2.29864
TCGA-86-8075-01	INPP5B	Tumor	3.51347
TCGA-95-A4VP-01	INPP5B	Tumor	2.79699
TCGA-J2-A4AG-01	INPP5B	Tumor	4.35406
TCGA-05-4427-01	INPP5B	Tumor	4.2683
TCGA-38-4628-01	INPP5B	Tumor	1.83994
TCGA-44-2655-01	INPP5B	Tumor	2.47767
TCGA-44-2659-01	INPP5B	Tumor	3.49696
TCGA-62-8394-01	INPP5B	Tumor	3.63927
TCGA-62-A46O-01	INPP5B	Tumor	2.85998
TCGA-73-4662-01	INPP5B	Tumor	3.2479
TCGA-78-7153-01	INPP5B	Tumor	1.59457
TCGA-91-6830-01	INPP5B	Tumor	3.4128
TCGA-J2-8192-01	INPP5B	Tumor	3.72133
TCGA-38-4627-01	INPP5B	Tumor	2.07724
TCGA-49-6744-01	INPP5B	Tumor	3.59215
TCGA-55-7574-01	INPP5B	Tumor	3.40329
TCGA-55-7728-01	INPP5B	Tumor	2.88364
TCGA-L9-A8F4-01	INPP5B	Tumor	3.44092
TCGA-49-AAQV-01	INPP5B	Tumor	3.07381
TCGA-50-6591-01	INPP5B	Tumor	3.38266
TCGA-50-8457-01	INPP5B	Tumor	3.99092
TCGA-55-A48X-01	INPP5B	Tumor	3.81149
TCGA-86-8278-01	INPP5B	Tumor	3.92318
TCGA-86-A4P7-01	INPP5B	Tumor	3.75917
TCGA-91-8496-01	INPP5B	Tumor	3.89629
TCGA-95-7043-01	INPP5B	Tumor	2.02857
TCGA-L9-A443-01	INPP5B	Tumor	3.14401
TCGA-44-6145-01	INPP5B	Tumor	3.10435
TCGA-55-8506-01	INPP5B	Tumor	3.87876
TCGA-78-7143-01	INPP5B	Tumor	4.43692
TCGA-86-8074-01	INPP5B	Tumor	3.20324
TCGA-91-6847-01	INPP5B	Tumor	3.36034
TCGA-95-A4VN-01	INPP5B	Tumor	3.67352
TCGA-MP-A4TJ-01	INPP5B	Tumor	3.54105
TCGA-49-4505-01	INPP5B	Tumor	3.2479
TCGA-55-7913-01	INPP5B	Tumor	2.07724
TCGA-55-8299-01	INPP5B	Tumor	3.3561
TCGA-55-A494-01	INPP5B	Tumor	2.97818
TCGA-64-1681-01	INPP5B	Tumor	2.80941
TCGA-86-7714-01	INPP5B	Tumor	4.15949
TCGA-86-8668-01	INPP5B	Tumor	4.15222
TCGA-J2-A4AD-01	INPP5B	Tumor	3.6005
TCGA-44-6776-01	INPP5B	Tumor	3.22189
TCGA-55-6543-01	INPP5B	Tumor	3.20948
TCGA-55-8097-01	INPP5B	Tumor	3.60169
TCGA-55-8508-01	INPP5B	Tumor	2.12434
TCGA-55-A48Z-01	INPP5B	Tumor	2.94296
TCGA-69-A59K-01	INPP5B	Tumor	3.25551
TCGA-71-8520-01	INPP5B	Tumor	3.33626
TCGA-78-7159-01	INPP5B	Tumor	2.90302
TCGA-97-A4M0-01	INPP5B	Tumor	4.65881
TCGA-L9-A444-01	INPP5B	Tumor	2.79493
TCGA-05-4430-01	INPP5B	Tumor	2.39507
TCGA-50-5068-01	INPP5B	Tumor	2.30741
TCGA-55-6971-01	INPP5B	Tumor	3.466
TCGA-55-6979-01	INPP5B	Tumor	2.77185
TCGA-55-8087-01	INPP5B	Tumor	4.07637
TCGA-69-8253-01	INPP5B	Tumor	3.23573
TCGA-78-7158-01	INPP5B	Tumor	2.92028
TCGA-83-5908-01	INPP5B	Tumor	3.20788
TCGA-86-A4P8-01	INPP5B	Tumor	4.3434
TCGA-91-6840-01	INPP5B	Tumor	3.61473
TCGA-97-8177-01	INPP5B	Tumor	3.54965
TCGA-05-4390-01	INPP5B	Tumor	2.10771
TCGA-55-6985-01	INPP5B	Tumor	3.3277
TCGA-55-8616-01	INPP5B	Tumor	3.77613
TCGA-64-1679-01	INPP5B	Tumor	3.22805
TCGA-73-7498-01	INPP5B	Tumor	3.45019
TCGA-78-8648-01	INPP5B	Tumor	2.88943
TCGA-97-7553-01	INPP5B	Tumor	3.92691
TCGA-MP-A4TF-01	INPP5B	Tumor	2.80735
TCGA-05-4402-01	INPP5B	Tumor	3.00362
TCGA-38-4626-01	INPP5B	Tumor	4.11017
TCGA-50-5045-01	INPP5B	Tumor	2.5261
TCGA-67-6216-01	INPP5B	Tumor	3.54599
TCGA-44-6774-01	INPP5B	Tumor	2.97085
TCGA-49-AARN-01	INPP5B	Tumor	3.56557
TCGA-MP-A4TK-01	INPP5B	Tumor	3.2327
TCGA-NJ-A55O-01	INPP5B	Tumor	3.69713
TCGA-50-5941-01	INPP5B	Tumor	3.3785
TCGA-55-8510-01	INPP5B	Tumor	3.38817
TCGA-64-5781-01	INPP5B	Tumor	1.49058
TCGA-97-8175-01	INPP5B	Tumor	2.84395
TCGA-97-8552-01	INPP5B	Tumor	3.83389
TCGA-44-8117-01	INPP5B	Tumor	3.06007
TCGA-55-A493-01	INPP5B	Tumor	3.706
TCGA-62-A46R-01	INPP5B	Tumor	3.63927
TCGA-69-7974-01	INPP5B	Tumor	3.74306
TCGA-86-8280-01	INPP5B	Tumor	3.15377
TCGA-95-7039-01	INPP5B	Tumor	3.4303
TCGA-MP-A4T9-01	INPP5B	Tumor	3.31762
TCGA-55-6981-01	INPP5B	Tumor	2.83595
TCGA-78-7220-01	INPP5B	Tumor	2.25095
TCGA-78-8662-01	INPP5B	Tumor	3.17955
TCGA-44-7672-01	INPP5B	Tumor	2.50588
TCGA-4B-A93V-01	INPP5B	Tumor	2.06694
TCGA-67-6215-01	INPP5B	Tumor	3.35195
TCGA-73-4666-01	INPP5B	Tumor	3.12602
TCGA-78-7145-01	INPP5B	Tumor	3.9059
TCGA-91-6836-01	INPP5B	Tumor	3.15377
TCGA-97-A4M1-01	INPP5B	Tumor	4.16025
TCGA-05-4417-01	INPP5B	Tumor	2.84395
TCGA-44-5644-01	INPP5B	Tumor	2.32196
TCGA-49-4510-01	INPP5B	Tumor	2.58253
TCGA-49-AARE-01	INPP5B	Tumor	2.36461
TCGA-53-7813-01	INPP5B	Tumor	2.62297
TCGA-44-6779-01	INPP5B	Tumor	2.36735
TCGA-55-7910-01	INPP5B	Tumor	2.8258
TCGA-99-8028-01	INPP5B	Tumor	2.56073
TCGA-NJ-A4YF-01	INPP5B	Tumor	1.98551
TCGA-44-7667-01	INPP5B	Tumor	2.76127
TCGA-50-6593-01	INPP5B	Tumor	3.17955
TCGA-55-7816-01	INPP5B	Tumor	3.87876
TCGA-71-6725-01	INPP5B	Tumor	2.8258
TCGA-L4-A4E5-01	INPP5B	Tumor	3.24334
TCGA-05-4398-01	INPP5B	Tumor	3.51101
TCGA-44-7670-01	INPP5B	Tumor	2.31612
TCGA-49-6767-01	INPP5B	Tumor	2.71366
TCGA-49-4490-01	INPP5B	Tumor	2.85601
TCGA-97-A4M6-01	INPP5B	Tumor	3.52735
TCGA-50-5051-01	INPP5B	Tumor	2.10096
TCGA-69-7973-01	INPP5B	Tumor	3.36314
TCGA-95-7948-01	INPP5B	Tumor	3.35754
TCGA-49-AARQ-01	INPP5B	Tumor	3.67693
TCGA-53-7624-01	INPP5B	Tumor	3.05312
TCGA-L9-A5IP-01	INPP5B	Tumor	2.6064
TCGA-49-AARO-01	INPP5B	Tumor	3.64957
TCGA-75-5126-01	INPP5B	Tumor	2.93357
TCGA-75-5147-01	INPP5B	Tumor	3.1293
TCGA-75-6203-01	INPP5B	Tumor	3.22957
TCGA-75-6205-01	INPP5B	Tumor	3.83491
TCGA-75-6211-01	INPP5B	Tumor	2.2898
TCGA-75-6212-01	INPP5B	Tumor	3.49952
TCGA-75-6214-01	INPP5B	Tumor	2.77612
TCGA-75-7031-01	INPP5B	Tumor	2.23572
TCGA-80-5607-01	INPP5B	Tumor	4.33342
TCGA-80-5608-01	INPP5B	Tumor	2.14728
TCGA-44-2662-01	INPP5B	Tumor	2.94176
TCGA-44-6146-01	INPP5B	Tumor	2.99819
TCGA-44-2656-01	INPP5B	Tumor	2.88102
TCGA-44-2668-01	INPP5B	Tumor	2.47421
TCGA-44-2666-01	INPP5B	Tumor	3.17525
TCGA-44-6775-01	INPP5B	Tumor	3.79355
TCGA-44-6147-01	INPP5B	Tumor	2.87449
TCGA-44-5645-01	INPP5B	Tumor	2.87052
TCGA-44-3918-01	INPP5B	Tumor	2.79145
TCGA-44-4112-01	INPP5B	Tumor	3.1155
TCGA-44-2665-01	INPP5B	Tumor	2.87252
TCGA-44-3917-01	INPP5B	Tumor	2.20164

## Sheet: TCGA(Clincal information)
Samples	admin.batch_number	admin.bcr	admin.day_of_dcc_upload	admin.disease_code	admin.file_uuid	admin.month_of_dcc_upload	admin.project_code	admin.year_of_dcc_upload	anatomic_neoplasm_subdivision	anatomic_neoplasm_subdivision_other	bcr_patient_barcode	bcr_patient_uuid	day_of_form_completion	days_to_birth	days_to_death	days_to_initial_pathologic_diagnosis	days_to_last_followup	days_to_last_known_alive	diagnosis	dlco_predictive_percent	drug.bcr_drug_barcode	drug.bcr_drug_uuid	drug.clinical_trail_drug_classification	drug.day_of_form_completion	drug.days_to_drug_therapy_end	drug.days_to_drug_therapy_start	drug.drug_name	drug.measure_of_response	drug.month_of_form_completion	drug.number_cycles	drug.prescribed_dose	drug.prescribed_dose_units	drug.regimen_indication	drug.regimen_indication_notes	drug.regimen_number	drug.route_of_administrations.route_of_administration	drug.therapy_ongoing	drug.therapy_types.therapy_type	drug.therapy_types.therapy_type_notes	drug.total_dose	drug.total_dose_units	drug.tx_on_clinical_trial	drug.year_of_form_completion	eastern_cancer_oncology_group	egfr_mutation_identified	egfr_mutation_performed	egfr_mutation_result	eml4_alk_translocation_identified	eml4_alk_translocation_method
TCGA-J2-8192	213.60.0	Nationwide Children's Hospital	22	LUAD	212A86EB-9C75-4526-B1B3-32283EEC0623	12	TCGA	2016	L-Upper	Not Applicable	TCGA-J2-8192	369f14c4-2191-4962-a309-3e23ddc4e5fc	6	-23892		0	154	Not Available	Lung Adenocarcinoma	112	TCGA-J2-8192-D32572;TCGA-J2-8192-D32574;TCGA-J2-8192-D55392	5FA2C5DE-EEB3-450E-8D40-F0B739F6106D;5751CCC2-7B5B-4703-8405-CF1E474220FB;A136AC0B-F93F-4B43-AE17-770DADF20159	Not Available;Not Available;Not Available	6;6;16	Not Available;Not Available;Not Available	105;105;641	cisplatin;pemetrexed;Erlotinib	Not Available;Not Available;Not Available	6;6;4	Not Available;Not Available;Not Available	Not Available;Not Available;Not Available	Not Available;Not Available;Not Available	Not Available;Not Available;Not Available	Not Applicable;Not Applicable;Not Applicable	Not Available;Not Available;Not Available	Not Available;Not Available;Not Available	YES;YES;YES	Chemotherapy;Chemotherapy;Chemotherapy	Not Available;Not Available;Not Available	Not Available;Not Available;Not Available	Not Available;Not Available;Not Available	NO;NO;NO	2012;2012;2014	Not Available	Not Available	YES	Exon 19 Deletion	Not Available	Not Available
TCGA-91-8499	238.60.0	Nationwide Children's Hospital	22	LUAD	7EC96BB9-E047-48DC-B34E-B666F6D95470	12	TCGA	2016	L-Lower	Not Applicable	TCGA-91-8499	54480f58-7e63-4aed-a116-c2c2252e8364	29	-27853		0	36	Not Available	Lung Adenocarcinoma	Not Available																								Unknown	Not Available	YES	Not Available	Not Available	Not Available
TCGA-53-7624	183.66.0	Nationwide Children's Hospital	22	LUAD	02DA679B-3BD6-46B9-9665-709C9B92464B	12	TCGA	2016	R-Upper	Not Applicable	TCGA-53-7624	54a9cc9e-3eee-4caa-9f33-4ea64a2999ba	13	-14794	1043	0		Not Available	Lung Adenocarcinoma	Not Available	TCGA-53-7624-D39727;TCGA-53-7624-D39729;TCGA-53-7624-D39730;TCGA-53-7624-D39731;TCGA-53-7624-D39732;TCGA-53-7624-D39735;TCGA-53-7624-D39736;TCGA-53-7624-D39737;TCGA-53-7624-D39738;TCGA-53-7624-D39739	CABE6493-EEA3-4417-991E-E2D8BAA5D0F4;28681B5B-2CCC-41DB-B342-A1BB56EE7432;03D35A9D-2F9E-4DD6-BEF9-4EAE9D35C1DB;F6AB7F08-1341-440F-90F1-54F3E9CF0C7F;588CEFB2-2FCB-4A28-893B-35DDF6E44FB9;9628B2FD-EDBE-415B-A139-7EC10C28CF7E;5CDA082A-CFF9-4E2A-9C47-299425450EF8;87E2D964-3168-438C-9CB9-1F81D70122AE;0F25327C-C54D-4542-A956-47AFFD9D63B5;EAC0A9FD-301B-48F7-AFD2-499DFE2F0418	Not Available;Not Available;Not Available;Not Available;Not Available;Not Available;Not Available;Not Available;Not Available;Not Available	31;31;31;31;31;31;31;31;31;31	966;922;980;861;782;186;186;490;490;490	924;880;980;803;726;66;66;339;339;339	Irinotecan;Erlotinib;Abraxane;Docetaxel;Gemcitabine;Cisplatin;Vinorelbine;Carboplatinum;Bevacizumab;Pemetrexed	Clinical Progressive Disease;Clinical Progressive Disease;Clinical Progressive Disease;Clinical Progressive Disease;Clinical Progressive Disease;Clinical Progressive Disease;Clinical Progressive Disease;Clinical Progressive Disease;Clinical Progressive Disease;Clinical Progressive Disease	1;1;1;1;1;1;1;1;1;1	Not Available;Not Available;Not Available;Not Available;Not Available;Not Available;Not Available;Not Available;Not Available;Not Available	Not Available;Not Available;Not Available;Not Available;Not Available;Not Available;Not Available;Not Available;Not Available;Not Available	Not Available;Not Available;Not Available;Not Available;Not Available;Not Available;Not Available;Not Available;Not Available;Not Available	Not Available;Not Available;Not Available;Not Available;Not Available;Not Available;Not Available;Not Available;Not Available;Not Available	Not Applicable;Not Applicable;Not Applicable;Not Applicable;Not Applicable;Not Applicable;Not Applicable;Not Applicable;Not Applicable;Not Applicable	Not Available;Not Available;Not Available;Not Available;Not Available;Not Available;Not Available;Not Available;Not Available;Not Available	Not Available;Not Available;Not Available;Not Available;Not Available;Not Available;Not Available;Not Available;Not Available;Not Available	NO;NO;NO;NO;NO;NO;NO;NO;NO;NO	Chemotherapy;Chemotherapy;Chemotherapy;Chemotherapy;Chemotherapy;Chemotherapy;Chemotherapy;Chemotherapy;Chemotherapy;Chemotherapy	Not Available;Not Available;Not Available;Not Available;Not Available;Not Available;Not Available;Not Available;Not Available;Not Available	Not Available;Not Available;Not Available;Not Available;Not Available;Not Available;Not Available;Not Available;Not Available;Not Available	Not Available;Not Available;Not Available;Not Available;Not Available;Not Available;Not Available;Not Available;Not Available;Not Available	NO;NO;NO;NO;NO;NO;NO;NO;NO;NO	2013;2013;2013;2013;2013;2013;2013;2013;2013;2013	0	Not Available	NO	Not Available	Not Available	Not Available
TCGA-55-6986	160.69.0	Nationwide Children's Hospital	22	LUAD	C4ABA8E0-DBA8-4889-873E-83C519EA6240	12	TCGA	2016	R-Lower	Not Applicable	TCGA-55-6986	028e99e9-5b9a-4954-bb6e-6d4709a3cea8	26	Not Available		0	2151	Not Available	Lung Adenocarcinoma	Not Available																								Not Available	Not Available	NO	Not Available	Not Available	Not Available
TCGA-38-4632	119.76.0	Nationwide Children's Hospital	22	LUAD	4E0B9642-1D15-4D8E-80EA-CA0A727815F0	12	TCGA	2016	L-Upper	Not Applicable	TCGA-38-4632	875333ab-9048-462d-aaa2-693ad127e3cc	13	-15418	1357	0		Not Available	Lung Adenocarcinoma	Not Available	TCGA-38-4632-D4840;TCGA-38-4632-D4844;TCGA-38-4632-D13822;TCGA-38-4632-D13824	77d7b5e2-ec9e-44d8-a8bb-fc29c602ae6a;54475225-34f4-4948-996f-e97089cd5a04;d1a79d21-2ed8-415a-aea3-af762a661683;e8d4b552-6c8f-4cfb-93cd-267605c6a506	Not Available;Not Available;Not Available;Not Available	13;13;14;14	802;1169;802;1169	679;1136;679;1127	gemcitabine;Carboplatin;Paclitaxel;CPT-11	Not Available;Not Available;Not Available;Not Available	12;12;7;7	6;2;6;2	Not Available;Not Available;Not Available;Not Available	mg;mg;Not Available;Not Available	RECURRENCE;PALLIATIVE;RECURRENCE;PALLIATIVE	Not Applicable;Not Applicable;Not Applicable;Not Applicable	LCCC 9831;3;LCCC 9831;3	IV;IV;IV;IV	NO;NO;NO;NO	Chemotherapy;Chemotherapy;Chemotherapy;Chemotherapy	Not Available;Not Available;Not Available;Not Available	Not Available;Not Available;Not Available;Not Available	Not Available;Not Available;mg/m2;mg/m2	Not Available;Not Available;Not Available;Not Available	2010;2010;2011;2011	Not Available	Not Available	NO	Not Available	Not Available	Not Available
TCGA-78-7146	166.67.0	Nationwide Children's Hospital	22	LUAD	D8F1C928-443A-404C-88C2-BE0DCB4D480C	12	TCGA	2016	L-Lower	Not Applicable	TCGA-78-7146	ff9def3d-17e5-4ef6-b74e-933f11ed6f00	28	-26272	173	0		Not Available	Lung Adenocarcinoma	Not Available																								1	Not Available	NO	Not Available	Not Available	Not Available
TCGA-NJ-A4YG	278.56.0	Nationwide Children's Hospital	22	LUAD	655D8E7C-9492-4FC3-93B5-FCE687E8C58C	12	TCGA	2016	L-Upper	Not Applicable	TCGA-NJ-A4YG	7FD03220-531E-4EF8-BECA-E9703E8C0AE1	26	-23812		0	1726	Not Available	Lung Adenocarcinoma	Not Available																								Not Evaluated	Not Available	Not Available	Not Available	Not Available	Not Available
TCGA-86-8279	222.60.0	Nationwide Children's Hospital	22	LUAD	649D8AEE-D786-4907-958B-1F331469EB3F	12	TCGA	2016	R-Upper	Not Applicable	TCGA-86-8279	2923e404-38f2-437a-b57e-23401fbe0273	6	-17032		0	21	Not Available	Lung Adenocarcinoma	Not Available	TCGA-86-8279-D41676;TCGA-86-8279-D41677	9F2065E1-C62F-4D2A-92CB-B1DB2F7963E2;233E4E3A-65B3-467B-B214-C52773DD2094	Not Available;Not Available	25;25	119;119	28;28	Etoposide;Cisplatin	Complete Response;Complete Response	3;3	Not Available;Not Available	Not Available;Not Available	Not Available;Not Available	Not Available;Not Available	Not Applicable;Not Applicable	Not Available;Not Available	Not Available;Not Available	NO;NO	Chemotherapy;Chemotherapy	Not Available;Not Available	Not Available;Not Available	Not Available;Not Available	NO;NO	2013;2013	2	Not Available	Not Available	Not Available	Not Available	Not Available
TCGA-50-6591	119.76.0	Nationwide Children's Hospital	22	LUAD	BE564E01-B081-4F3D-8B6A-65FDB5F00229	12	TCGA	2016	L-Lower	Not Applicable	TCGA-50-6591	9b132e4f-7e35-4cc5-8711-43ad62b906d0	25	-23067	119	0		Not Available	Lung Adenocarcinoma	Not Available																								Not Available	Not Available	Not Available	Not Available	Not Available	Not Available
TCGA-50-5939	84.73.0	Nationwide Children's Hospital	22	LUAD	D9175EB1-505B-4EBB-BE91-5E38D5A090CE	12	TCGA	2016	R-Upper	Not Applicable	TCGA-50-5939	12b79b4f-c28c-418e-a1e7-e622f33fdcc2	2	-31236	460	0		Not Available	Lung Adenocarcinoma	Not Available																								Not Available	Not Available	Not Available	Not Available	Not Available	Not Available
TCGA-62-8402	232.55.0	Nationwide Children's Hospital	22	LUAD	13C32FC7-198F-45F6-BC30-D167596BBC4E	12	TCGA	2016	R-Upper	Not Applicable	TCGA-62-8402	433a32d0-93d1-4897-8e36-beb1ec1d998e	4	-26934		0	1445	Not Available	Lung Adenocarcinoma	Not Available																								0	Not Available	YES	Exon 19 Deletion	Not Available	Not Available
TCGA-49-4506	58.77.0	Nationwide Children's Hospital	22	LUAD	79CDF1BF-0CDF-409F-98BC-BEF7284AB928	12	TCGA	2016	L-Upper	Not Applicable	TCGA-49-4506	b61abdfd-b7a0-4e1a-b570-d1eaecad3a9e	3	-25132	999	0		Not Available	Lung Adenocarcinoma	Not Available																								1	Not Available	Not Available	Not Available	Not Available	Not Available
TCGA-91-6847	160.69.0	Nationwide Children's Hospital	22	LUAD	E8D3185C-CEED-43CB-8DE4-98C562627166	12	TCGA	2016	R-Lower	Not Applicable	TCGA-91-6847	97831d28-ab41-4c18-bfc2-c4c6bc757d13	19	-22862		0	842	Not Available	Lung Adenocarcinoma	Not Available																								Not Available	Not Available	Not Available	Not Available	Not Available	Not Available
TCGA-97-8547	238.60.0	Nationwide Children's Hospital	22	LUAD	48294870-1282-4FDF-B985-9FE2CD14A7FB	12	TCGA	2016	R-Lower	Not Applicable	TCGA-97-8547	ac0d7a82-82cb-4aec-b859-e37375f3de8b	27	-28801		0	148	Not Available	Lung Adenocarcinoma	87	TCGA-97-8547-D35445;TCGA-97-8547-D35446;TCGA-97-8547-D35447	46926057-7C1B-4651-913D-B4C08C699594;8EDFE56A-3EB6-47A8-A4BA-2255FF3A3418;393D56D3-0031-4F0A-9E38-F16B66B602D5	Not Available;Not Available;Not Available	27;27;27	111;111;Not Available	47;47;124	Taxol;Carboplatin;TARCEVA	Complete Response;Complete Response;Not Applicable	9;9;9	Not Available;Not Available;Not Available	Not Available;Not Available;Not Available	Not Available;Not Available;Not Available	Not Available;Not Available;Not Available	Not Applicable;Not Applicable;Not Applicable	Not Available;Not Available;Not Available	Not Available;Not Available;Not Available	NO;NO;YES	Chemotherapy;Chemotherapy;Not Available	Not Available;Not Available;Not Available	Not Available;Not Available;Not Available	Not Available;Not Available;Not Available	NO;NO;NO	2012;2012;2012	Not Evaluated	Not Available	YES	Exon 19 Deletion	Not Available	Not Available
TCGA-97-7546	166.67.0	Nationwide Children's Hospital	22	LUAD	8159A785-3D53-4EEB-B09A-0B7E8373BD2C	12	TCGA	2016	L-Upper	Not Applicable	TCGA-97-7546	1d90c9f3-5025-4867-a2f0-e455b6a254fa	17	-27913		0	964	Not Available	Lung Adenocarcinoma	60	TCGA-97-7546-D32027	BFAB42A6-E8C6-4F2C-AAE1-8C7D88AB5CFD	Not Available	15	Not Available	1255	Tarceva	Not Available	5	Not Available	Not Available	Not Available	Not Available	Not Applicable	Not Available	Not Available	YES	Chemotherapy	Not Available	Not Available	Not Available	NO	2012	Not Available	Not Available	Not Available	Not Available	Not Available	Not Available
TCGA-73-4659	58.77.0	Nationwide Children's Hospital	22	LUAD	782B5727-5D2E-4D34-A936-60A749F48712	12	TCGA	2016	R-Upper	Not Applicable	TCGA-73-4659	cd0dc947-b708-464e-beb7-954c9d4583e7	3	-24253	711	0	711	Not Available	Lung Adenocarcinoma	Not Available	TCGA-73-4659-D12858;TCGA-73-4659-D12862;TCGA-73-4659-D12421;TCGA-73-4659-D12823;TCGA-73-4659-D12430;TCGA-73-4659-D12827;TCGA-73-4659-D12854;TCGA-73-4659-D12830	e1e21cb8-57eb-41c0-bc61-810f106edb69;0d2c7085-2781-4e8e-8b42-63ec7e58b646;98e093a8-64cb-4848-a1c5-0cb8c8b550f9;9025783d-e657-4c73-a5f6-e9ee2e60a789;a14661c5-aff8-4e99-af96-b96b3dafcf52;cd7e24d6-b03d-4d4d-aa1d-1f3263695c72;4a12034c-0bf9-4eb9-a160-0cf1abb40e59;8cfd7bb0-b951-48a1-bb37-5452ea0cbf5a	Not Available;Not Available;Not Available;Not Available;Not Available;Not Available;Not Available;Not Available	3;3;3;3;3;3;3;3	609;657;298;452;406;494;581;581	602;624;257;410;312;473;546;539	Taxol;CYC-116/Cyclocel;Alimta;Vinorelbine;Erlotonib;Docetoxel/Taxotere;Cisplatin;Gemcitabine	Not Available;Not Available;Not Available;Not Available;Not Available;Not Available;Not Available;Not Available	12;12;12;12;12;12;12;12	2;3;3;2;5;4;2;2	50mg/m2 = 100mg;720 mg;500;25mg/m2 = 50;150;25mg/m2 = 50mg;75mg/m2 - 150mg;100mg/m2	mg/m2;mg;mg/m2;mg/m2;mg;g/m2;mg/m2;mg/m2	PROGRESSION;OTHER, SPECIFY IN NOTES;PROGRESSION;PROGRESSION;PROGRESSION;PROGRESSION;PROGRESSION;PROGRESSION	Not Applicable;Protocol;Not Applicable;Not Applicable;Not Applicable;Not Applicable;Not Applicable;Not Applicable	7;8;3;3;4;4;6;5	IV;PO;IV;IV;PO;IV;IV;IV	NO;NO;NO;NO;NO;NO;NO;NO	Chemotherapy;Other, specify in notes;Chemotherapy;Chemotherapy;Targeted Molecular therapy;Chemotherapy;Chemotherapy;Chemotherapy	Not Available;Aurora Kinase Inhibitor - Protocol therapy;Not Available;Not Available;Not Available;Not Available;Not Available;Not Available	200;15120;3000;300;9000;150;300;Not Available	mg;mg;mg;mg;mg;mg;mg;Not Available	Not Available;Not Available;Not Available;Not Available;Not Available;Not Available;Not Available;Not Available	2010;2010;2010;2010;2010;2010;2010;2010	0	Not Available	NO	Not Available	Not Available	Not Available
TCGA-55-A48Y	258.59.0	Nationwide Children's Hospital	22	LUAD	299DA382-EB81-4096-ACF4-EAA34F61B36E	12	TCGA	2016	L-Lower	Not Applicable	TCGA-55-A48Y	12C07138-E3FA-418A-89E3-628DA12BC99E	21	-25384		0	42	Not Available	Lung Adenocarcinoma	42	TCGA-55-A48Y-D59059;TCGA-55-A48Y-D59060	47E0007B-5A41-4E22-8E2B-2483E168CA99;A497B509-E9BB-4278-851A-F25CB653F363	Not Available;Not Available	30;30	163;163	91;91	Carboplatin;Alimta	Complete Response;Complete Response	4;4	Not Available;Not Available	Not Available;Not Available	Not Available;Not Available	Not Available;Not Available	Not Applicable;Not Applicable	Not Available;Not Available	Not Available;Not Available	NO;NO	Chemotherapy;Chemotherapy	Not Available;Not Available	Not Available;Not Available	Not Available;Not Available	NO;NO	2014;2014	Not Evaluated	Not Available	Unknown	Not Available	Not Available	Not Available
TCGA-50-5049	84.73.0	Nationwide Children's Hospital	22	LUAD	B6A9D037-038E-4098-9AE8-DB9E4FA65E15	12	TCGA	2016	R-Upper	Not Applicable	TCGA-50-5049	9944f46f-9fa8-4e2c-a806-776bec7f8803	25	-25577		0	1485	Not Available	Lung Adenocarcinoma	Not Available																								Not Available	Not Available	YES	Not Available	Not Available	Not Available
TCGA-44-3396	58.77.0	Nationwide Children's Hospital	22	LUAD	4B51A33D-6C3B-4DAD-8509-7E8E0FF89DA2	12	TCGA	2016	Discrepancy	Not Available	TCGA-44-3396	3bd6badb-27ff-4d8d-b206-4d28dc264862	18	-27073		0	311	Not Available	Lung Adenocarcinoma	48	TCGA-44-3396-D5017;TCGA-44-3396-D5019	cb7c2370-e79f-4706-9c22-02b0152ffc04;d9d59d53-accc-4e89-bc4c-c13fde7550f1	Not Available;Not Available	22;22	192;192	129;129	Alimta;Carboplatin	Not Available;Not Available	10;10	4;4	850;600	mg;mg	ADJUVANT;ADJUVANT	Not Applicable;Not Applicable	1;1	IV;IV	NO;NO	Chemotherapy;Chemotherapy	Not Available;Not Available	3400;2100	mg;mg	Not Available;Not Available	2010;2010	1	Not Available	Not Available	Not Available	Not Available	Not Available
TCGA-05-4405	144.70.0	Nationwide Children's Hospital	22	LUAD	819DF197-7BF1-4152-B396-8F4DC5AAD5AD	12	TCGA	2016	R-Lower	Not Applicable	TCGA-05-4405	f587c9ab-2949-4410-80d6-a050865d48aa	22	-27241		0	610	Not Available	Lung Adenocarcinoma	Not Available																								Not Available	Not Available	Not Available	Not Available	Not Available	Not Available
TCGA-78-8662	238.60.0	Nationwide Children's Hospital	22	LUAD	09DDF21F-25A7-40D3-A00F-22FE2C1C6A57	12	TCGA	2016	R-Upper	Not Applicable	TCGA-78-8662	16e64a1e-08b0-4c27-8c69-fa64551f8ca4	23	-19563	3361	0		Not Available	Lung Adenocarcinoma	76																								0	Not Available	NO	Not Available	Not Available	Not Available
TCGA-50-8460	232.55.0	Nationwide Children's Hospital	22	LUAD	E3A517C8-2B49-49AC-AC91-324DF2F91EE5	12	TCGA	2016	R-Upper	Not Applicable	TCGA-50-8460	497cc506-03fe-4ffa-860b-5a12adb1bc7d	18	-27270		0	105	Not Available	Lung Adenocarcinoma	Not Available																								Not Available	Not Available	YES	Not Available	Not Available	Not Available
TCGA-55-8087	213.60.0	Nationwide Children's Hospital	22	LUAD	D6DFAAF2-7B6C-496B-8EEB-DA003614B0B8	12	TCGA	2016	R-Upper	Not Applicable	TCGA-55-8087	e254aaeb-012c-4d92-8a03-cce1f6a2bcd6	15	-21655		0	21	Not Available	Lung Adenocarcinoma	142																								Not Available	Not Available	NO	Not Available	Not Available	Not Available
TCGA-MP-A4TA	264.60.0	Nationwide Children's Hospital	22	LUAD	41C58A44-0719-423C-8C17-32724A99E21F	12	TCGA	2016	R-Upper	Not Applicable	TCGA-MP-A4TA	98EE294A-46ED-4572-BDD4-A932C3498A25	2	-27513	950	0		Not Available	Lung Adenocarcinoma	46																								1	Not Available	NO	Not Available	Not Available	Not Available
TCGA-55-7815	196.64.0	Nationwide Children's Hospital	22	LUAD	5B2E8719-7A63-41EC-B42A-33DA7248EE16	12	TCGA	2016	R-Lower	Not Applicable	TCGA-55-7815	dd46c83e-6551-485b-b935-f3beed891244	9	-28119		0	54	Not Available	Lung Adenocarcinoma	59	TCGA-55-7815-D61496;TCGA-55-7815-D61499	ACA058EE-8C58-4DBD-99EB-8E97EE4F6CC6;A6E48EE4-3A3F-49A9-8FEF-18D08A8F7BE4	Not Available;Not Available	30;30	585;Not Available	493;706	Chemo, NOS;Chemo, NOS	Clinical Progressive Disease;Not Applicable	6;6	Not Available;Not Available	Not Available;Not Available	Not Available;Not Available	Not Available;Not Available	Not Applicable;Not Applicable	Not Available;Not Available	Not Available;Not Available	NO;YES	Chemotherapy;Chemotherapy	Not Available;Not Available	Not Available;Not Available	Not Available;Not Available	NO;NO	2014;2014	Not Available	Not Available	Not Available	Not Available	Not Available	Not Available
TCGA-55-8096	213.60.0	Nationwide Children's Hospital	22	LUAD	A8F76D35-E00D-49EC-BC34-4E3D7730D01F	12	TCGA	2016	L-Upper	Not Applicable	TCGA-55-8096	36470b30-a3b3-4d28-851b-918a7ff88011	17	-24684		0	47	Not Available	Lung Adenocarcinoma	Not Available																								2	Not Available	NO	Not Available	Not Available	Not Available
TCGA-NJ-A55R	278.56.0	Nationwide Children's Hospital	22	LUAD	A0B14D01-2471-41C0-B2B6-445A5C576ADD	12	TCGA	2016	L-Upper	Not Applicable	TCGA-NJ-A55R	7C7D777B-BF00-4C24-97FC-922580D5605F	27	-24738		0	603	Not Available	Lung Adenocarcinoma	Not Available																								Not Available	Not Available	NO	Not Available	Not Available	Not Available
TCGA-91-7771	196.64.0	Nationwide Children's Hospital	22	LUAD	8CB4D4FB-FE04-4F15-8E47-72242CD49371	12	TCGA	2016	R-Upper	Not Applicable	TCGA-91-7771	c0fdb152-25d2-404b-bec7-a43ece381f5b	24	-22926		0	31	Not Available	Lung Adenocarcinoma	Not Available	TCGA-91-7771-D37917;TCGA-91-7771-D37919	494CE129-C26D-4374-B915-382105753D85;7D947262-1775-4C0C-981A-AAF1E6E7D92E	Not Available;Not Available	6;6	156;156	77;77	Cisplatin;Pemetrexed	Complete Response;Complete Response	12;12	Not Available;Not Available	Not Available;Not Available	Not Available;Not Available	Not Available;Not Available	Not Applicable;Not Applicable	Not Available;Not Available	Not Available;Not Available	NO;NO	Chemotherapy;Chemotherapy	Not Available;Not Available	Not Available;Not Available	Not Available;Not Available	Not Available;Not Available	2012;2012	Not Available	Not Available	NO	Not Available	Not Available	Not Available
TCGA-69-7760	196.64.0	Nationwide Children's Hospital	22	LUAD	5AA39C84-9330-440C-947D-352A8754B8E1	12	TCGA	2016	R-Lower	Not Applicable	TCGA-69-7760	8981f0c9-7155-4c96-bf77-7d40fe404323	24	-26777		0	154	Not Available	Lung Adenocarcinoma	125	TCGA-69-7760-D20981;TCGA-69-7760-D21152	94bb8b11-881e-449b-8206-95458a4e6762;5fa9b68b-32b6-4df9-a9a8-01cc626473d6	Not Available;Not Available	25;2	110;110	47;47	Carboplatin;pemetrexed disodium	Not Available;Not Available	1;2	4;4	588.6;905	mg;mg	ADJUVANT;ADJUVANT	Not Applicable;Not Applicable	1;1	IV;IV	NO;NO	Chemotherapy;Chemotherapy	Not Available;Not Available	Not Available;Not Available	Not Available;Not Available	Not Available;Not Available	2012;2012	Not Available	Not Available	YES	Not Available	Not Available	Not Available
TCGA-44-5644	166.67.0	Nationwide Children's Hospital	22	LUAD	C3A6C51C-4B3A-478E-AFCE-16BB3A02759D	12	TCGA	2016	R-Lower	Not Applicable	TCGA-44-5644	1fc81cd4-fa89-4135-8c3c-027ffae82b05	12	-18644		0	498	Not Available	Lung Adenocarcinoma	61																								Not Available	Not Available	Not Available	Not Available	Not Available	Not Available
TCGA-69-7973	204.62.0	Nationwide Children's Hospital	22	LUAD	CD8B5503-F771-436D-B665-E5A006211357	12	TCGA	2016	R-Middle	Not Applicable	TCGA-69-7973	dc9eaaa0-0bfd-46d0-994f-310826879da4	2	-15355		0	230	Not Available	Lung Adenocarcinoma	Not Available	TCGA-69-7973-D30332;TCGA-69-7973-D30341;TCGA-69-7973-D30344;TCGA-69-7973-D30346	2B5DC03D-AFEF-4C32-BB62-02A37D57897F;8C513402-CD6E-424D-9844-E3390F02D0C3;D947DBDE-9875-4B03-AE2A-F2B3AE12CCD8;8C538EDD-BE6D-4A7E-8936-5487EB1589D3	Not Available;Not Available;Not Available;Not Available	9;9;9;9	63;63;132;132	63;63;91;91	Cisplatin;Taxotere;Cisplatin;Pemetrexed	Unknown;Unknown;Complete Response;Complete Response	4;4;4;4	Not Available;Not Available;Not Available;Not Available	Not Available;Not Available;Not Available;Not Available	Not Available;Not Available;Not Available;Not Available	Not Available;Not Available;Not Available;Not Available	Not Applicable;Not Applicable;Not Applicable;Not Applicable	Not Available;Not Available;Not Available;Not Available	Not Available;Not Available;Not Available;Not Available	NO;NO;NO;NO	Chemotherapy;Chemotherapy;Chemotherapy;Chemotherapy	Not Available;Not Available;Not Available;Not Available	Not Available;Not Available;Not Available;Not Available	Not Available;Not Available;Not Available;Not Available	NO;NO;NO;NO	2012;2012;2012;2012	1	Not Available	YES	Not Available	Not Available	Not Available
TCGA-44-6145	119.76.0	Nationwide Children's Hospital	22	LUAD	6886D83E-7610-4C53-BF86-F29B4791438D	12	TCGA	2016	R-Upper	Not Applicable	TCGA-44-6145	6144d666-8f77-4efe-95f1-f9e5c4e5e056	31	-22745		0	103	Not Available	Lung Adenocarcinoma	73																								0	Not Available	Not Available	Not Available	Not Available	Not Available
TCGA-64-1676	37.77.0	Nationwide Children's Hospital	22	LUAD	5AA8A810-C951-40AF-A664-2048FF522F80	12	TCGA	2016	R-Lower	Not Applicable	TCGA-64-1676	fb6b289c-aaf9-4d8e-b6e0-5d35bce1b6e1	15	-21428		0	1728	Not Available	Lung Adenocarcinoma	Not Available																								Not Available	Not Available	Not Available	Not Available	Not Available	Not Available
TCGA-97-7553	166.67.0	Nationwide Children's Hospital	22	LUAD	0A7CF8FA-521F-4895-A088-138524518B58	12	TCGA	2016	L-Lower	Not Applicable	TCGA-97-7553	37c8d73a-45ae-40fc-ba9a-721b755c1160	17	-21518		0	1332	Not Available	Lung Adenocarcinoma	64																								Not Available	Not Available	Not Available	Not Available	Not Available	Not Available
TCGA-55-8511	238.60.0	Nationwide Children's Hospital	22	LUAD	EE0BA4D5-AEA6-465E-878A-A022DA8835D1	12	TCGA	2016	R-Upper	Not Applicable	TCGA-55-8511	1f1df7ea-00b9-4432-86de-da773d1451e5	11	-26986		0	9	Not Available	Lung Adenocarcinoma	31																								2	Not Available	Unknown	Not Available	Not Available	Not Available
TCGA-MP-A4TF	278.56.0	Nationwide Children's Hospital	22	LUAD	639524C0-A4BB-4911-B197-833F0C196FBA	12	TCGA	2016	R-Upper	Not Applicable	TCGA-MP-A4TF	86DAC334-F30E-438E-810A-8E45F69DBB7E	2	-21387	336	0		Not Available	Lung Adenocarcinoma	77	TCGA-MP-A4TF-D41409;TCGA-MP-A4TF-D41410	DB475CAC-B2D9-461C-A714-D5BBD7B9CF48;51556339-4419-45EF-B7B5-597FECF9A3D5	Not Available;Not Available	18;18	151;133	48;48	Navelbine;Cisplatin	Partial Response;Partial Response	3;3	Not Available;Not Available	Not Available;Not Available	Not Available;Not Available	Not Available;Not Available	Not Applicable;Not Applicable	Not Available;Not Available	Not Available;Not Available	NO;NO	Chemotherapy;Chemotherapy	Not Available;Not Available	Not Available;Not Available	Not Available;Not Available	NO;NO	2013;2013	Not Evaluated	Not Available	NO	Not Available	Not Available	Not Available
TCGA-55-8204	213.60.0	Nationwide Children's Hospital	22	LUAD	DE76246E-011C-4C68-A5E3-58275FF41194	12	TCGA	2016	L-Upper	Not Applicable	TCGA-55-8204	75589307-f141-4d0d-b35d-adbbc77b3dec	8	-31818		0	0	Not Available	Lung Adenocarcinoma	101																								Unknown	Not Available	Unknown	Not Available	Not Available	Not Available
TCGA-55-8616	238.60.0	Nationwide Children's Hospital	22	LUAD	4A365B83-052D-4967-B4C7-72BB233B4621	12	TCGA	2016	R-Upper	Not Applicable	TCGA-55-8616	fe714ac0-f874-426a-924b-a2980232b5f7	28	-21225		0	48	Not Available	Lung Adenocarcinoma	Not Available																								0	Not Available	Unknown	Not Available	Not Available	Not Available
TCGA-86-8281	222.60.0	Nationwide Children's Hospital	22	LUAD	7AB1B446-FC00-4E0F-A4EB-42809A344B6B	12	TCGA	2016	R-Lower	Not Applicable	TCGA-86-8281	5d7ec32a-049f-4997-9882-1b3ac157e02d	30	-27409		0	0	Not Available	Lung Adenocarcinoma	Not Available																								0	Not Available	Not Available	Not Available	Not Available	Not Available
TCGA-55-7574	166.67.0	Nationwide Children's Hospital	22	LUAD	FD824B7F-61B6-4E96-B100-318F83830C4E	12	TCGA	2016	R-Upper	Not Applicable	TCGA-55-7574	a7911bdc-13f1-434a-bfa3-f8ba55d15846	11	-23703		0	95	Not Available	Lung Adenocarcinoma	Not Available	TCGA-55-7574-D20394;TCGA-55-7574-D20393;TCGA-55-7574-D64281;TCGA-55-7574-D64282	50bc6792-9c2d-4274-950b-9916578c4a38;fac718aa-4cd8-4b69-a353-5c3619f96f9a;4FE5B8E6-4EEE-41ED-986D-BD7841309AFC;855D0B62-EF5B-4164-B03B-74957166BF47	Not Available;Not Available;Not Available;Not Available	11;11;28;28	184;184;631;631	130;130;478;478	Carboplatin;Docetaxel;Topotecan;Avastin	Not Available;Not Available;Partial Response;Partial Response	1;1;8;8	5;5;Not Available;Not Available	160;30;Not Available;Not Available	mg;mg;Not Available;Not Available	ADJUVANT;ADJUVANT;Not Available;Not Available	Not Applicable;Not Applicable;Not Applicable;Not Applicable	1;1;Not Available;Not Available	IV;IV;Not Available;Not Available	NO;NO;NO;NO	Chemotherapy;Chemotherapy;Chemotherapy;Chemotherapy	Not Available;Not Available;Not Available;Not Available	Not Available;Not Available;Not Available;Not Available	Not Available;Not Available;Not Available;Not Available	Not Available;Not Available;NO;NO	2012;2012;2014;2014	Not Available	Not Available	Not Available	Not Available	Not Available	Not Available
TCGA-L9-A743	406.37.0	Nationwide Children's Hospital	22	LUAD	CD0D1A29-BC6D-4F78-A7EC-560BC816E9F6	12	TCGA	2016	L-Upper	Not Applicable	TCGA-L9-A743	A5F2576A-D628-47DE-A5DF-76A4F3105DCC	14	-20780		0	312	Not Available	Lung Adenocarcinoma	45	TCGA-L9-A743-D58553;TCGA-L9-A743-D58554	88D31EDF-D154-4FAF-B5A3-0BABE6D20D73;BD488F92-7CB9-4C9E-B60D-9F199C561475	Not Available;Not Available	14;14	193;193	120;120	TAXOTERE;CISPLATIN	Complete Response;Complete Response	4;4	Not Available;Not Available	Not Available;Not Available	Not Available;Not Available	Not Available;Not Available	Not Applicable;Not Applicable	Not Available;Not Available	Not Available;Not Available	NO;NO	Chemotherapy;Chemotherapy	Not Available;Not Available	Not Available;Not Available	Not Available;Not Available	NO;NO	2014;2014	0	Not Available	NO	Not Available	Not Available	Not Available
TCGA-73-4670	58.77.0	Nationwide Children's Hospital	22	LUAD	5854FFEF-A054-47AA-AC4F-61A47BBCE27A	12	TCGA	2016	L-Upper	Not Applicable	TCGA-73-4670	1b354837-4925-4480-ac32-6b44d0957314	6	-25526		0	14	Not Available	Lung Adenocarcinoma	Not Available	TCGA-73-4670-D12984;TCGA-73-4670-D12987;TCGA-73-4670-D12986;TCGA-73-4670-D12988	fce5249c-69e4-43b1-ba19-7261731a8a90;06e09d14-17d7-4d81-a98c-780ac3ff2162;2aaeb964-d8d0-4811-85a8-5b26948bf157;634e1395-f22a-4b7b-80d6-9f2d2929ccd1	Not Available;Not Available;Not Available;Not Available	15;15;15;15	110;110;110;54	33;33;54;33	carboplatin;Avastin;alimta;taxol	Not Available;Not Available;Not Available;Not Available	6;6;6;6	4;4;4;1	538;930;680;308	mg;mg;mg;mg	ADJUVANT;ADJUVANT;ADJUVANT;ADJUVANT	Not Applicable;Not Applicable;Not Applicable;Not Applicable	1;1;2;1	IV;IV;IV;IV	NO;NO;NO;NO	Chemotherapy;Chemotherapy;Chemotherapy;Chemotherapy	Not Available;Not Available;Not Available;Not Available	2152;3720;2720;308	mg;mg;mg;mg	Not Available;Not Available;Not Available;Not Available	2011;2011;2011;2011	Not Available	Not Available	NO	Not Available	Not Available	Not Available
TCGA-50-5066	84.73.0	Nationwide Children's Hospital	22	LUAD	440B40A6-87D5-43FC-A7F6-E55211A1D92D	12	TCGA	2016	R-Upper	Not Applicable	TCGA-50-5066	3199cfe5-3be3-43cd-a36b-5cf2c7a9929f	2	-26385		0	297	Not Available	Lung Adenocarcinoma	Not Available	TCGA-50-5066-D32029;TCGA-50-5066-D32030;TCGA-50-5066-D32031	5be0e05b-35a4-4283-90e3-38874324ed7a;ad7d0412-3694-4490-8268-f0191cbe615c;1ac70461-ad8a-48f2-b045-ce88d310315b	Not Available;Not Available;Not Available	15;15;15	567;567;567	508;508;508	Carboplatin;Taxol;Avastin	Stable Disease;Stable Disease;Stable Disease	5;5;5	Not Available;Not Available;Not Available	Not Available;Not Available;Not Available	Not Available;Not Available;Not Available	Not Available;Not Available;Not Available	Not Applicable;Not Applicable;Not Applicable	Not Available;Not Available;Not Available	Not Available;Not Available;Not Available	NO;NO;NO	Chemotherapy;Chemotherapy;Chemotherapy	Not Available;Not Available;Not Available	Not Available;Not Available;Not Available	Not Available;Not Available;Not Available	NO;NO;NO	2012;2012;2012	Not Available	Not Available	YES	Not Available	Not Available	Not Available
TCGA-75-5126	119.76.0	Nationwide Children's Hospital	22	LUAD	C31D6464-5688-4A61-86D0-A73DCB9F7643	12	TCGA	2016	L-Upper	Not Applicable	TCGA-75-5126	93766482-2f20-4c8f-bbd8-bdd203c37d5a	31	Not Available		Not Available		Not Available	Lung Adenocarcinoma	Not Available																								1	Not Available	NO	Not Available	Not Available	Not Available
TCGA-64-5779	84.73.0	Nationwide Children's Hospital	22	LUAD	5D11838E-0F84-4140-A7BC-CF598530455D	12	TCGA	2016	L-Lower	Not Applicable	TCGA-64-5779	1c58d9b8-17a2-4fc6-9898-fe6f47bd2c2a	2	-22305		0	507	Not Available	Lung Adenocarcinoma	100	TCGA-64-5779-D11375;TCGA-64-5779-D11376;TCGA-64-5779-D31475;TCGA-64-5779-D31476	c0d60743-bdf0-436e-9702-4e8ce35c248d;621a2148-00ec-4c00-a0bc-980442ab9522;d2824bc2-e94d-4926-9b6b-0600e519bb80;b55016e7-e7a7-430d-93e0-377e6fb2fb50	Not Available;Not Available;Not Available;Not Available	2;2;3;3	157;157;157;157	94;94;94;94	Cisplatin;Pemetrexed;Cisplatin;Pemetrexed	Not Available;Not Available;Complete Response;Complete Response	5;5;5;5	04;04;Not Available;Not Available	75;500;Not Available;Not Available	mg/m2;mg/m2;Not Available;Not Available	ADJUVANT;ADJUVANT;Not Available;Not Available	Not Applicable;Not Applicable;Not Applicable;Not Applicable	01;01;Not Available;Not Available	IV;IV;Not Available;Not Available	NO;NO;NO;NO	Chemotherapy;Chemotherapy;Chemotherapy;Chemotherapy	Not Available;Not Available;Not Available;Not Available	Not Available;Not Available;Not Available;Not Available	Not Available;Not Available;Not Available;Not Available	Not Available;Not Available;YES;YES	2011;2011;2012;2012	0	Not Available	Not Available	Not Available	Not Available	Not Available
TCGA-55-6543	119.76.0	Nationwide Children's Hospital	22	LUAD	314D02BD-A17F-4542-A310-6D5C7BFCFABB	12	TCGA	2016	R-Upper	Not Applicable	TCGA-55-6543	e68219b0-a9c2-49df-8f0d-db5ea97fd2dc	3	Not Available		0	2	Not Available	Lung Adenocarcinoma	Not Available																								Not Available	Not Available	Not Available	Not Available	Not Available	Not Available
TCGA-55-A48Z	264.60.0	Nationwide Children's Hospital	22	LUAD	D903A33D-EF31-4D41-8370-64C5A1140066	12	TCGA	2016	R-Upper	Not Applicable	TCGA-55-A48Z	16D3C1C1-CF3A-44B6-B564-8AE5464B243D	21	-22056		0	29	Not Available	Lung Adenocarcinoma	110	TCGA-55-A48Z-D59069;TCGA-55-A48Z-D59070	AFA50190-D879-4A5D-A4A9-F1A7F1E161AA;1B807520-A86F-4B84-8830-F8DDCC3231BE	Not Available;Not Available	30;30	202;202	58;58	Cisplatin;Alimta	Stable Disease;Stable Disease	4;4	Not Available;Not Available	Not Available;Not Available	Not Available;Not Available	Not Available;Not Available	Not Applicable;Not Applicable	Not Available;Not Available	Not Available;Not Available	NO;NO	Chemotherapy;Chemotherapy	Not Available;Not Available	Not Available;Not Available	Not Available;Not Available	NO;NO	2014;2014	2	Not Available	YES	Other	Not Available	FISH
TCGA-86-8278	222.60.0	Nationwide Children's Hospital	22	LUAD	D84C20D9-8732-43D0-A38C-F5AB0B4289AD	12	TCGA	2016	L-Lower	Not Applicable	TCGA-86-8278	a816e355-be6f-4d16-b051-b6d86ed8cded	6	-23117		0	23	Not Available	Lung Adenocarcinoma	Not Available	TCGA-86-8278-D41670;TCGA-86-8278-D41671;TCGA-86-8278-D41672	964E5BFB-3A3B-47C8-A346-6F5BDACA4D99;9ACDE909-44BF-475C-AAFC-8C721F24CFD9;8C3C7ABD-D1E8-4672-965B-91AF4B8F03CE	Not Available;Not Available;Not Available	25;25;25	156;156;Not Available	29;29;178	Etoposide;Cisplatin;Gefitinib	Stable Disease;Stable Disease;Not Applicable	3;3;3	Not Available;Not Available;Not Available	Not Available;Not Available;Not Available	Not Available;Not Available;Not Available	Not Available;Not Available;Not Available	Not Applicable;Not Applicable;Not Applicable	Not Available;Not Available;Not Available	Not Available;Not Available;Not Available	NO;NO;YES	Chemotherapy;Chemotherapy;Targeted Molecular therapy	Not Available;Not Available;Not Available	Not Available;Not Available;Not Available	Not Available;Not Available;Not Available	NO;NO;NO	2013;2013;2013	2	Not Available	Not Available	Not Available	Not Available	Not Available
TCGA-L4-A4E5	264.60.0	Nationwide Children's Hospital	22	LUAD	9527D96B-C24A-4274-920A-89C81C5EF5F9	12	TCGA	2016	L-Upper	Not Applicable	TCGA-L4-A4E5	32A7B827-C3F9-4607-AE63-DAE8CAA2BC97	5	-17680		0	213	Not Available	Lung Adenocarcinoma	93																								1	Not Available	NO	Not Available	Not Available	Not Available
TCGA-49-4505	58.77.0	Nationwide Children's Hospital	22	LUAD	64F1AC6C-38F2-4E04-B830-EE16781CA380	12	TCGA	2016	R-Lower	Not Applicable	TCGA-49-4505	088edf89-d2b5-40c7-b066-df3bd383f7ea	3	-22628	428	0		Not Available	Lung Adenocarcinoma	Not Available																								3	Not Available	Not Available	Not Available	Not Available	Not Available
TCGA-69-7980	204.62.0	Nationwide Children's Hospital	22	LUAD	2C640BD2-5E8B-4A96-995B-E105C125FD2F	12	TCGA	2016	R-Upper	Not Applicable	TCGA-69-7980	aee86a89-0377-4080-b16c-408bfbe78687	9	-25583		0	43	Not Available	Lung Adenocarcinoma	71																								Not Available	Not Available	YES	Other	Not Available	Not Available
TCGA-55-7725	196.64.0	Nationwide Children's Hospital	22	LUAD	6C50CC02-DE00-4B2B-A541-6047E7E055CF	12	TCGA	2016	R-Lower	Not Applicable	TCGA-55-7725	9fcdccae-676e-4071-93c3-23d2d3ab0c00	8	-24848		0	39	Not Available	Lung Adenocarcinoma	Not Available																								1	Not Available	NO	Not Available	Not Available	Not Available
TCGA-78-7162	183.66.0	Nationwide Children's Hospital	22	LUAD	761A9CBA-7622-48E3-AE28-BCBA9BEA9FA3	12	TCGA	2016	L-Upper	Not Applicable	TCGA-78-7162	16cd58db-d52c-403e-9e9c-6da2e99f6bad	3	-27593	3169	0		Not Available	Lung Adenocarcinoma	Not Available																								0	Not Available	NO	Not Available	Not Available	Not Available
TCGA-80-5608	160.69.0	Nationwide Children's Hospital	22	LUAD	BE07F9BF-8FC2-4F01-ADB9-72F51D970FF3	12	TCGA	2016	R-Upper	Not Applicable	TCGA-80-5608	5c06d97f-2aaa-43de-b085-09d7829356ba	15	Not Available		Not Available		Not Available	Lung Adenocarcinoma	Not Available																								1	Not Available	Not Available	Not Available	Not Available	Not Available
TCGA-78-7159	166.67.0	Nationwide Children's Hospital	22	LUAD	CDCC4F06-0B6E-4BEF-92C4-2EFC0A5E5136	12	TCGA	2016	L-Upper	Not Applicable	TCGA-78-7159	4d153600-81f9-44fb-b485-6355ec306d6a	27	-22261		0	1221	Not Available	Lung Adenocarcinoma	Not Available																								1	Not Available	NO	Not Available	Not Available	Not Available
TCGA-MP-A4TI	264.60.0	Nationwide Children's Hospital	22	LUAD	9F24E286-E6CC-4F33-A079-05F877DA5BF9	12	TCGA	2016	R-Lower	Not Applicable	TCGA-MP-A4TI	F327DEA0-2D30-482F-809C-76A148A749B7	2	-26565	429	0		Not Available	Lung Adenocarcinoma	Not Available																								Not Evaluated	Not Available	YES	Not Available	Not Available	Not Available
TCGA-78-7542	183.66.0	Nationwide Children's Hospital	22	LUAD	A9F5EDE3-FAD1-4FE4-B30E-29CE5F5DF41D	12	TCGA	2016	R-Upper	Not Applicable	TCGA-78-7542	e64f76e4-f748-4d9e-ba71-53e2818a7920	13	-20763	321	0		Not Available	Lung Adenocarcinoma	Not Available																								0	Not Available	NO	Not Available	Not Available	Not Available
TCGA-91-6836	144.70.0	Nationwide Children's Hospital	22	LUAD	EF6E265D-5B54-4006-B126-D1C4FEBF3547	12	TCGA	2016	R-Upper	Not Applicable	TCGA-91-6836	0b31dbdf-0623-48e4-a0ec-017650dceda7	20	-19216		0	11	Not Available	Lung Adenocarcinoma	97																								Not Available	Not Available	NO	Not Available	Not Available	Not Available
TCGA-78-7537	183.66.0	Nationwide Children's Hospital	22	LUAD	2760A8D1-5BB1-4DD1-AB61-609CAAD1A661	12	TCGA	2016	R-Upper	Not Applicable	TCGA-78-7537	67a2bc21-7c87-4678-997d-a434de672436	13	-26610	1622	0		Not Available	Lung Adenocarcinoma	Not Available																								1	Not Available	NO	Not Available	Not Available	Not Available
TCGA-97-7941	204.62.0	Nationwide Children's Hospital	22	LUAD	69C3060A-79A7-453E-B098-5A08B8DE2D01	12	TCGA	2016	L-Upper	Not Applicable	TCGA-97-7941	b266cbf5-80de-4473-b16f-08c502d365ca	13	-26298		0	22	Not Available	Lung Adenocarcinoma	57																								0	Not Available	YES	Not Available	Not Available	Not Available
TCGA-MP-A4TJ	278.56.0	Nationwide Children's Hospital	22	LUAD	4AAD580F-1D05-4C9C-B1BA-DD4214F7FFC8	12	TCGA	2016	R-Upper	Not Applicable	TCGA-MP-A4TJ	8F52CCCD-5709-4753-9670-31A573EE27AB	2	-22875	339	0		Not Available	Lung Adenocarcinoma	29																								Not Evaluated	Not Available	NO	Not Available	Not Available	Not Available
TCGA-78-8660	238.60.0	Nationwide Children's Hospital	22	LUAD	BF10C5DD-700A-4BED-9FC7-D988D0DE09D6	12	TCGA	2016	R-Lower	Not Applicable	TCGA-78-8660	781f40c9-c099-4c96-8269-ebe2a449c93d	23	-25422	321	0		Not Available	Lung Adenocarcinoma	87																								1	Not Available	NO	Not Available	Not Available	Not Available
TCGA-49-AARQ	423.36.0	Nationwide Children's Hospital	22	LUAD	8162B96A-6088-49C6-9310-F816A3B57DC6	12	TCGA	2016	R-Upper	Not Applicable	TCGA-49-AARQ	9A2A226E-9605-4214-9320-469305E664E6	19	-15065		0	6443	Not Available	Lung Adenocarcinoma	99.9																								1	Not Available	Not Available	Not Available	Not Available	Not Available
TCGA-05-4415	144.70.0	Nationwide Children's Hospital	22	LUAD	788996A5-0DC9-47F3-99C9-E79AA1BBFA2A	12	TCGA	2016	L-Lower	Not Applicable	TCGA-05-4415	d15b7b29-c5c5-41d8-b83b-7cc12fe92820	22	-20880	91	0		Not Available	Lung Adenocarcinoma	Not Available																								Not Available	Not Available	Not Available	Not Available	Not Available	Not Available
TCGA-86-A4JF	264.60.0	Nationwide Children's Hospital	22	LUAD	9C079A14-7CFA-4C93-98D7-5174195C0FEB	12	TCGA	2016	R-Upper	Not Applicable	TCGA-86-A4JF	E01E4FB3-236A-4D16-9073-555876B688E9	14	-20491		0	0	Not Available	Lung Adenocarcinoma	Not Available	TCGA-86-A4JF-D52793;TCGA-86-A4JF-D52796	85E463A3-A1DE-4C8E-8C0F-9BD9AB0377D8;F06AAA11-F3BF-4A51-BA60-963FDE4D8CB8	Not Available;Not Available	6;6	171;536	31;444	Not Available;Not Available	Complete Response;Complete Response	12;12	Not Available;Not Available	Not Available;Not Available	Not Available;Not Available	Not Available;Not Available	Not Applicable;Not Applicable	Not Available;Not Available	Not Available;Not Available	NO;NO	Chemotherapy;Chemotherapy	Not Available;Not Available	Not Available;Not Available	Not Available;Not Available	NO;NO	2013;2013	1	Not Available	NO	Not Available	Not Available	Not Available
TCGA-86-7701	196.64.0	Nationwide Children's Hospital	22	LUAD	A7640DD2-16F8-4980-B6E0-F996A7B14956	12	TCGA	2016	R-Upper	Not Applicable	TCGA-86-7701	a3f6bc1c-19ab-4eeb-a9ac-3d2fac850bde	18	-24209		0	11	Not Available	Lung Adenocarcinoma	Not Available	TCGA-86-7701-D36483;TCGA-86-7701-D36484;TCGA-86-7701-D58402;TCGA-86-7701-D58403;TCGA-86-7701-D58404;TCGA-86-7701-D58405;TCGA-86-7701-D58407;TCGA-86-7701-D58408	EC1417C7-2349-4F98-939F-E7E643F30F87;24A17B71-0E0B-4803-A21C-02BCB336024D;08D438DF-4B04-42CE-92EB-6AAC1EF6952E;7741F434-FD67-473C-B872-5A2B21734ED8;444CAEFF-EDEE-460D-9C88-C49C232A90DB;D7831CC1-B080-4F51-A2C1-3A32B60AA83F;8C75D7CE-9FC9-4BFF-B261-DD159CFED86F;DC37E270-9E05-421E-A7F4-8B20DF86DC92	Not Available;Not Available;Tyrosine kinase inhibitor;Not Available;Not Available;Not Available;Not Available;Not Available	31;31;9;9;9;9;9;9	207;207;601;601;601;Not Available;Not Available;Not Available	27;27;454;454;454;706;936;936	Etoposide;Cisplatin;Not Available;Docetaxel;Zoledronic acid;Zoledronic acid;Gemcitabine;Docetaxel	Complete Response;Complete Response;Stable Disease;Stable Disease;Stable Disease;Not Applicable;Not Applicable;Not Applicable	10;10;4;4;4;4;4;4	Not Available;Not Available;Not Available;Not Available;Not Available;Not Available;Not Available;Not Available	Not Available;Not Available;Not Available;Not Available;Not Available;Not Available;Not Available;Not Available	Not Available;Not Available;Not Available;Not Available;Not Available;Not Available;Not Available;Not Available	Not Available;Not Available;Not Available;Not Available;Not Available;Not Available;Not Available;Not Available	Not Applicable;Not Applicable;Not Applicable;Not Applicable;Not Applicable;Not Applicable;Not Applicable;Not Applicable	Not Available;Not Available;Not Available;Not Available;Not Available;Not Available;Not Available;Not Available	Not Available;Not Available;Not Available;Not Available;Not Available;Not Available;Not Available;Not Available	NO;NO;NO;NO;NO;YES;YES;YES	Chemotherapy;Chemotherapy;Chemotherapy;Chemotherapy;Ancillary;Ancillary;Chemotherapy;Chemotherapy	Not Available;Not Available;Not Available;Not Available;Not Available;Not Available;Not Available;Not Available	Not Available;Not Available;Not Available;Not Available;Not Available;Not Available;Not Available;Not Available	Not Available;Not Available;Not Available;Not Available;Not Available;Not Available;Not Available;Not Available	NO;NO;YES;NO;NO;NO;NO;NO	2012;2012;2014;2014;2014;2014;2014;2014	2	Not Available	Not Available	Not Available	Not Available	Not Available
TCGA-44-3918	52.74.0	Nationwide Children's Hospital	22	LUAD	47658B7A-0B30-44F4-A8C0-82A291CC9AB3	12	TCGA	2016	L-Upper	Not Applicable	TCGA-44-3918	6e3b6b72-142d-4b8d-a462-28a205796e41	7	-22236		0	197	197	Lung Adenocarcinoma	76	TCGA-44-3918-D20986;TCGA-44-3918-D20985	16f14090-dd3a-4b0c-91c7-998cee0e8d40;4cc469d8-02e3-4ef9-88d3-cd70b4fbc386	Not Available;Not Available	25;25	648;648	543;543	Carboplatin;Alimta	Not Available;Not Available	1;1	6;6	500;930	mg;mg	RECURRENCE;RECURRENCE	Not Applicable;Not Applicable	1;1	IV;IV	NO;NO	Chemotherapy;Chemotherapy	Not Available;Not Available	3380;5660	mg;mg	Not Available;Not Available	2012;2012	Not Available	Not Available	Not Available	Not Available	Not Available	Not Available
TCGA-50-6597	144.70.0	Nationwide Children's Hospital	22	LUAD	CFCBE560-2DC9-46E8-A8D8-7390076C6BF3	12	TCGA	2016	R-Lower	Not Applicable	TCGA-50-6597	0d66bf6c-eed0-4726-bd5b-3bf6d610b4e0	26	-29195		0	1015	Not Available	Lung Adenocarcinoma	Not Available																								Not Available	Not Available	YES	Not Available	Not Available	Not Available
TCGA-NJ-A4YI	278.56.0	Nationwide Children's Hospital	22	LUAD	9CA55C05-4C06-4884-911E-90A58E5E1FBE	12	TCGA	2016	R-Upper	Not Applicable	TCGA-NJ-A4YI	2C03141E-A0BD-4E8D-91E4-9744D139CCCE	24	-31867	4	0		Not Available	Lung Adenocarcinoma	52																								Not Evaluated	Not Available	Unknown	Not Available	Not Available	Not Available
TCGA-86-8280	222.60.0	Nationwide Children's Hospital	22	LUAD	22199CC2-E6D6-488B-81A9-CD0B9E25B7CF	12	TCGA	2016	L-Lower	Not Applicable	TCGA-86-8280	d8faa3a7-6b3f-4e69-8c88-184e41055bd7	30	-19977		0	16	Not Available	Lung Adenocarcinoma	Not Available	TCGA-86-8280-D66080;TCGA-86-8280-D66081	7B11F24A-04FA-472B-A420-D8E1764C3600;2895FB6B-3FC1-4DFD-B743-1CB915268336	Not Available;Not Available	2;2	129;129	16;16	Cisplatin;Etoposide	Complete Response;Complete Response	10;10	Not Available;Not Available	Not Available;Not Available	Not Available;Not Available	Not Available;Not Available	Not Applicable;Not Applicable	Not Available;Not Available	Not Available;Not Available	NO;NO	Chemotherapy;Chemotherapy	Not Available;Not Available	Not Available;Not Available	Not Available;Not Available	NO;NO	2014;2014	Not Available	Not Available	Not Available	Not Available	Not Available	Not Available
TCGA-44-2666	37.77.0	Nationwide Children's Hospital	22	LUAD	5DF1D642-3EF1-4DB9-8CA5-A27EB482C41B	12	TCGA	2016	R-Upper	Not Applicable	TCGA-44-2666	e16ca88f-488b-40f0-9169-e5a62482a2ff	8	-15970	97	0	97	97	Lung Adenocarcinoma	66																								Not Available	Not Available	Not Available	Not Available	Not Available	Not Available
TCGA-78-7154	166.67.0	Nationwide Children's Hospital	22	LUAD	D4E15FB7-9408-4D83-8A56-6C0FAF8EE15C	12	TCGA	2016	L-Upper	Not Applicable	TCGA-78-7154	d288b69f-1e79-4429-8646-9994b7c54f8f	27	-26481	593	0		Not Available	Lung Adenocarcinoma	Not Available																								1	Not Available	NO	Not Available	Not Available	Not Available
TCGA-55-A491	258.59.0	Nationwide Children's Hospital	22	LUAD	1332E8F1-BAB2-43D8-926A-BAA5A39D2115	12	TCGA	2016	L-Lower	Not Applicable	TCGA-55-A491	A250A369-E536-4A18-B7AF-2911133D7BDC	21	-29593		0	0	Not Available	Lung Adenocarcinoma	68																								Not Evaluated	Not Available	NO	Not Available	Not Available	Not Available
TCGA-05-4390	119.76.0	Nationwide Children's Hospital	22	LUAD	5E4ACED5-63AF-4592-B75C-571B4E57C16A	12	TCGA	2016	R-Upper	Not Applicable	TCGA-05-4390	b8475929-2d9d-4909-bd62-59684a140bd7	22	-21430		0	1126	Not Available	Lung Adenocarcinoma	Not Available	TCGA-05-4390-D36457;TCGA-05-4390-D36458	1C563458-F78C-43FA-9FD0-9F31F386B0D7;E9C5A69B-2C5F-40D1-9CE9-46F808524536	Not Available;Not Available	5;5	92;92	61;61	Cisplatin;Vinorelbine	Complete Response;Complete Response	12;12	Not Available;Not Available	Not Available;Not Available	Not Available;Not Available	Not Available;Not Available	Not Applicable;Not Applicable	Not Available;Not Available	Not Available;Not Available	NO;NO	Chemotherapy;Chemotherapy	Not Available;Not Available	Not Available;Not Available	Not Available;Not Available	NO;NO	2012;2012	Not Available	Not Available	Not Available	Not Available	Not Available	Not Available
TCGA-05-4382	58.77.0	Nationwide Children's Hospital	22	LUAD	F51979A3-5925-4EFD-B705-E1776FAA69B3	12	TCGA	2016	L-Upper	Not Applicable	TCGA-05-4382	3434b91a-c05f-460f-a078-7b1bb6e7085d	22	-24868		0	607	Not Available	Lung Adenocarcinoma	Not Available																								Not Available	Not Available	Not Available	Not Available	Not Available	Not Available
TCGA-55-8206	213.60.0	Nationwide Children's Hospital	22	LUAD	04C6153F-B3CA-4F5A-A2A5-4D986A2BC22D	12	TCGA	2016	R-Upper	Not Applicable	TCGA-55-8206	a214a959-3b21-4f25-a615-383cda7afdff	15	-20690		0	46	Not Available	Lung Adenocarcinoma	98																								Not Available	Not Available	Not Available	Not Available	Not Available	Not Available
TCGA-55-7576	183.66.0	Nationwide Children's Hospital	22	LUAD	5FBB5889-635B-4824-BE97-5AEB0CB64BAA	12	TCGA	2016	R-Upper	Not Applicable	TCGA-55-7576	055e9a43-3c00-4110-a303-e4407676bec0	11	-19917		0	40	Not Available	Lung Adenocarcinoma	Not Available	TCGA-55-7576-D45604;TCGA-55-7576-D45605	081CF755-293A-4A75-8F90-BC270CBB0C58;12803CED-7A32-4FB2-B0BB-7351A5C61BA7	Not Available;Not Available	17;17	168;168	104;104	Alimta;Cisplatin	Complete Response;Complete Response	7;7	Not Available;Not Available	Not Available;Not Available	Not Available;Not Available	Not Available;Not Available	Not Applicable;Not Applicable	Not Available;Not Available	Not Available;Not Available	NO;NO	Chemotherapy;Chemotherapy	Not Available;Not Available	Not Available;Not Available	Not Available;Not Available	NO;NO	2013;2013	Not Available	Not Available	Not Available	Not Available	Not Available	Not Available
TCGA-55-8506	238.60.0	Nationwide Children's Hospital	22	LUAD	FE3BA8DE-AB24-480E-AB66-2B3B864B3504	12	TCGA	2016	R-Upper	Not Applicable	TCGA-55-8506	3ed05070-6633-4de5-9f72-090f93aa2e4d	28	-22850		0	11	Not Available	Lung Adenocarcinoma	Not Available																								Not Evaluated	Not Available	Unknown	Not Available	Not Available	Not Available
TCGA-50-5930	119.76.0	Nationwide Children's Hospital	22	LUAD	EDEDBF13-5368-459C-B113-8786BA1023AE	12	TCGA	2016	Discrepancy	Not Available	TCGA-50-5930	368e23f0-e573-4547-bf5a-14080baf737b	29	-17238	282	0		Not Available	Lung Adenocarcinoma	Not Available	TCGA-50-5930-D32066	1a5b7d4d-a7ea-4064-b672-a951d639b77e	Not Available	16	146	85	Taxotere	Clinical Progressive Disease	5	Not Available	Not Available	Not Available	Not Available	Not Applicable	Not Available	Not Available	NO	Chemotherapy	Not Available	Not Available	Not Available	NO	2012	Not Available	Not Available	Not Available	Not Available	Not Available	Not Available
TCGA-05-4403	58.77.0	Nationwide Children's Hospital	22	LUAD	2ACCBEB4-B2D5-49C9-9363-FFDDC440FC79	12	TCGA	2016	R-Upper	Not Applicable	TCGA-05-4403	ce15f31f-2bad-4485-96fa-495bfa262e66	22	-27881		0	578	Not Available	Lung Adenocarcinoma	Not Available																								Not Available	Not Available	Not Available	Not Available	Not Available	Not Available
TCGA-55-7911	196.64.0	Nationwide Children's Hospital	22	LUAD	7C1083FE-4BA1-4A68-99EF-655CF102B5B5	12	TCGA	2016	R-Middle	Not Applicable	TCGA-55-7911	1f0a5312-0590-4230-9da9-fd0cfe693586	10	-25746		0	21	Not Available	Lung Adenocarcinoma	Not Available																								Not Available	Not Available	NO	Not Available	Not Available	Not Available
TCGA-78-7143	166.67.0	Nationwide Children's Hospital	22	LUAD	3BDC6A2F-C7D9-40DE-8BBD-E2BF1A37813B	12	TCGA	2016	L-Upper	Not Applicable	TCGA-78-7143	54254f5a-50e8-4150-a9b7-56a0470d2a56	23	-22673	4961	0		Not Available	Lung Adenocarcinoma	Not Available																								0	Not Available	NO	Not Available	Not Available	Not Available
TCGA-62-A46P	258.59.0	Nationwide Children's Hospital	22	LUAD	E860311C-F361-416D-AF93-5379D72F0C70	12	TCGA	2016	L-Upper	Not Applicable	TCGA-62-A46P	0C59FF96-5E4A-4664-A0B1-D057B4725483	29	-23993	594	0		Not Available	Lung Adenocarcinoma	Not Available																								Unknown	Not Available	NO	Not Available	Not Available	Not Available
TCGA-95-8494	232.55.0	Nationwide Children's Hospital	22	LUAD	0C72D72D-BFB4-4A4F-8011-A4AB31F31107	12	TCGA	2016	R-Middle	Not Applicable	TCGA-95-8494	6ee9caec-65ac-46db-9426-ffaa31967ae2	30	-24773		0	71	Not Available	Lung Adenocarcinoma	Not Available																								Not Available	Not Available	NO	Not Available	Not Available	Not Available
TCGA-35-5375	84.73.0	Nationwide Children's Hospital	22	LUAD	DD6E0EE0-DE71-4D78-9ED5-BF1B24524E4D	12	TCGA	2016	L-Upper	Not Applicable	TCGA-35-5375	5d2a9a4f-678d-4089-a8c5-81a5cb696629	20	-22628		0	264	Not Available	Lung Adenocarcinoma	Not Available																								1	Not Available	Not Available	Not Available	Not Available	Not Available
TCGA-78-7163	183.66.0	Nationwide Children's Hospital	22	LUAD	ED6983DC-029A-46FE-B949-90412E2A95A8	12	TCGA	2016	R-Lower	Not Applicable	TCGA-78-7163	5abd6651-69be-42f8-bdc0-308e68136d31	26	-22002		0	6812	Not Available	Lung Adenocarcinoma	Not Available																								1	Not Available	NO	Not Available	Not Available	Not Available
TCGA-05-4417	144.70.0	Nationwide Children's Hospital	22	LUAD	39B7F192-3BEA-4DB6-8739-C073034E7B27	12	TCGA	2016	R-Upper	Not Applicable	TCGA-05-4417	a244a99a-d7cc-4fb1-bc76-b66886481621	22	-18780		0	455	Not Available	Lung Adenocarcinoma	Not Available																								Not Available	Not Available	Not Available	Not Available	Not Available	Not Available
TCGA-91-6828	144.70.0	Nationwide Children's Hospital	22	LUAD	0DF61DC9-E38C-4780-85E3-961A2C33C556	12	TCGA	2016	L-Lower	Not Applicable	TCGA-91-6828	9536e32d-2707-48d2-a36d-08c521665bb9	15	-25870		0	38	Not Available	Lung Adenocarcinoma	71																								2	Not Available	Not Available	Not Available	Not Available	Not Available
TCGA-44-A47A	258.59.0	Nationwide Children's Hospital	22	LUAD	7A164DD2-ABCC-4A08-86B6-53D995AF5C87	12	TCGA	2016	R-Upper	Not Applicable	TCGA-44-A47A	7B9479FF-23D6-4689-91F0-02EFC94300F9	27	-28782		0	202	Not Available	Lung Adenocarcinoma	Not Available																								1	Not Available	NO	Not Available	Not Available	Not Available
TCGA-L9-A443	258.59.0	Nationwide Children's Hospital	22	LUAD	4F0EBF81-49EF-4D2D-837C-B56E4662643C	12	TCGA	2016	L-Lower	Not Applicable	TCGA-L9-A443	3B89AC82-63F6-41B9-A03D-34B9FFC1550D	26	-23062		0	116	Not Available	Lung Adenocarcinoma	61																								1	Not Available	NO	Not Available	Not Available	Not Available
TCGA-86-A4D0	258.59.0	Nationwide Children's Hospital	22	LUAD	5B687F00-0BDD-418C-BCB1-C0A90B5E813F	12	TCGA	2016	R-Upper	Not Applicable	TCGA-86-A4D0	528A0FCE-0719-4B19-A69D-3F18681696C5	6	-17607		0	30	Not Available	Lung Adenocarcinoma	Not Available	TCGA-86-A4D0-D52966;TCGA-86-A4D0-D52968	6BF8E543-7F35-4B18-83AE-963B50ADA0CD;781B2224-221B-4BDA-9872-513C7BF06A99	Not Available;Not Available	9;9	80;80	76;76	Etoposide;Cisplatin	Complete Response;Complete Response	12;12	Not Available;Not Available	Not Available;Not Available	Not Available;Not Available	Not Available;Not Available	Not Applicable;Not Applicable	Not Available;Not Available	Not Available;Not Available	NO;NO	Chemotherapy;Chemotherapy	Not Available;Not Available	Not Available;Not Available	Not Available;Not Available	NO;NO	2013;2013	1	Not Available	NO	Not Available	Not Available	Not Available
TCGA-44-A479	258.59.0	Nationwide Children's Hospital	22	LUAD	78AC00E0-3092-4999-BFB5-B064545CB355	12	TCGA	2016	R-Upper	Not Applicable	TCGA-44-A479	851867CB-9AD0-4FDF-AC75-9BB0427AD440	28	-27024		0	256	Not Available	Lung Adenocarcinoma	60																								0	Not Available	YES	Not Available	Not Available	Not Available
TCGA-97-A4LX	264.60.0	Nationwide Children's Hospital	22	LUAD	986689AC-8928-4ED6-B803-66F5C7043350	12	TCGA	2016	Other (please specify)	Lingula	TCGA-97-A4LX	E2B0D873-4942-4483-9A88-D5C6338D0382	7	-29915		0	272	Not Available	Lung Adenocarcinoma	61																								1	Not Available	NO	Not Available	Not Available	Not Available
TCGA-49-4486	58.77.0	Nationwide Children's Hospital	22	LUAD	C7FC568E-1D69-48B3-9562-8BEC4CD68DAF	12	TCGA	2016	R-Lower	Not Applicable	TCGA-49-4486	61c655ec-52b5-453f-a6cc-b2aba445b027	3	-26415	2318	0		Not Available	Lung Adenocarcinoma	Not Available																								1	Not Available	Not Available	Not Available	Not Available	Not Available
TCGA-50-5932	119.76.0	Nationwide Children's Hospital	22	LUAD	AEF9852A-66A8-4E40-BC67-EE69CE1CD8D7	12	TCGA	2016	R-Upper	Not Applicable	TCGA-50-5932	ebcba7f2-ce13-4bae-97cd-91a6b1dcd465	2	-27454	1235	0	1091	Not Available	Lung Adenocarcinoma	Not Available																								Not Available	Not Available	Not Available	Not Available	Not Available	Not Available
TCGA-86-8073	213.60.0	Nationwide Children's Hospital	22	LUAD	B4587182-0E30-4606-8F54-AE1CDCB85B64	12	TCGA	2016	L-Upper	Not Applicable	TCGA-86-8073	cd902d08-215e-4bd0-88e4-4fd01ab43cbf	13	-21214		0	13	Not Available	Lung Adenocarcinoma	Not Available																								Not Available	Not Available	NO	Not Available	Not Available	Not Available
TCGA-NJ-A55O	278.56.0	Nationwide Children's Hospital	22	LUAD	4B943855-70D2-40F8-B4B5-A0A6CFD2B53D	12	TCGA	2016	R-Upper	Not Applicable	TCGA-NJ-A55O	8AB8C4BA-311E-41D0-85EA-A0245ACA1BDD	27	-20628		0	13	Not Available	Lung Adenocarcinoma	Not Available																								Not Evaluated	Not Available	NO	Not Available	Not Available	Not Available
TCGA-55-A494	264.60.0	Nationwide Children's Hospital	22	LUAD	9572E670-4D15-40AC-9740-07F6D2FE5120	12	TCGA	2016	R-Lower	Not Applicable	TCGA-55-A494	ADBABA9C-5EFC-4130-82F6-8055EAB13795	21	-22540		0	5	Not Available	Lung Adenocarcinoma	76																								1	Not Available	YES	Not Available	Not Available	FISH
TCGA-69-7765	196.64.0	Nationwide Children's Hospital	22	LUAD	D78E8640-B2BF-4986-92FD-5E2E72730262	12	TCGA	2016	R-Upper	Not Applicable	TCGA-69-7765	bcf2e591-9dae-440f-bd03-5f27c57db741	27	-20625		0	129	Not Available	Lung Adenocarcinoma	45	TCGA-69-7765-D21012;TCGA-69-7765-D29489	dd4077d4-121a-4548-b9cb-131aee81484b;5e1b818b-56f7-4340-91eb-d490e7bc91a2	Not Available;Not Available	27;20	Not Available;Not Available	93;93	Carboplatin;Pemetrexed	Not Available;Not Available	1;3	4;4	6;500	AUC;mg/m2	ADJUVANT;ADJUVANT	Not Applicable;Not Applicable	1;1	IV;IV	YES;YES	Chemotherapy;Chemotherapy	Not Available;Not Available	Not Available;Not Available	Not Available;Not Available	Not Available;Not Available	2012;2012	Not Available	Not Available	NO	Other	Not Available	Not Available
TCGA-86-8672	238.60.0	Nationwide Children's Hospital	22	LUAD	3A9D53C6-BE94-40EC-AA5E-28A2B7672306	12	TCGA	2016	R-Upper	Not Applicable	TCGA-86-8672	c0e263eb-1a83-4dc8-8abe-3dd2a59bae1b	31	-21682		0	15	Not Available	Lung Adenocarcinoma	Not Available																								Unknown	Not Available	Not Available	Not Available	Not Available	Not Available
TCGA-49-4488	119.76.0	Nationwide Children's Hospital	22	LUAD	ACF6C94F-687E-4A83-9A3E-672A6B798E4B	12	TCGA	2016	L-Lower	Not Applicable	TCGA-49-4488	d721bfe0-90e3-415e-b9f3-1a270efa5fbb	9	-27332	869	0		Not Available	Lung Adenocarcinoma	Not Available																								Not Available	Not Available	Not Available	Not Available	Not Available	Not Available
TCGA-55-7903	196.64.0	Nationwide Children's Hospital	22	LUAD	BD24644B-3960-4782-BC45-8EF34EFF8546	12	TCGA	2016	R-Lower	Not Applicable	TCGA-55-7903	77c4dbb2-eceb-4e0d-bcde-63dc817d5f35	10	-23509		0	19	Not Available	Lung Adenocarcinoma	83																								Not Available	Not Available	NO	Not Available	Not Available	Not Available
TCGA-MP-A4T2	264.60.0	Nationwide Children's Hospital	22	LUAD	230E3EC6-5CAA-486D-97CD-E0C515C5962F	12	TCGA	2016	L-Lower	Not Applicable	TCGA-MP-A4T2	E379CF55-68EF-4FBC-AF3E-0A5040C27F0F	2	-26010	1136	0		Not Available	Lung Adenocarcinoma	46																								Not Evaluated	Not Available	NO	Not Available	Not Available	Not Available
TCGA-49-4487	144.70.0	Nationwide Children's Hospital	22	LUAD	6014289D-7A9E-4BB1-A916-B35BF51E04F0	12	TCGA	2016	L-Upper	Not Applicable	TCGA-49-4487	bd4e9a9f-17f3-4d33-92fc-fcc45dd0e7b4	9	-26583	855	0		Not Available	Lung Adenocarcinoma	Not Available																								Not Available	Not Available	Not Available	Not Available	Not Available	Not Available
TCGA-99-8033	213.60.0	Nationwide Children's Hospital	22	LUAD	85D210D1-44A9-4DD2-A19D-676A9D822B86	12	TCGA	2016	R-Upper	Not Applicable	TCGA-99-8033	9582b436-145b-4f84-8f7f-8b39b8254cc1	18	-27342		0	170	Not Available	Lung Adenocarcinoma	Not Available	TCGA-99-8033-D32956;TCGA-99-8033-D32958;TCGA-99-8033-D32959	AAAFB521-2D55-4F3A-A369-95F7C05964EB;05A9596F-9551-49BF-8D1F-F899C9375EFC;987496D9-FF47-4ADB-B105-C8AF22F185E4	Not Available;Not Available;Not Available	18;18;18	Not Available;78;Not Available	78;78;107	Carboplatin;Alimta;Taxol	Not Applicable;Unknown;Not Applicable	6;6;6	Not Available;Not Available;Not Available	Not Available;Not Available;Not Available	Not Available;Not Available;Not Available	Not Available;Not Available;Not Available	Not Applicable;Not Applicable;Not Applicable	Not Available;Not Available;Not Available	Not Available;Not Available;Not Available	YES;NO;YES	Chemotherapy;Chemotherapy;Chemotherapy	Not Available;Not Available;Not Available	Not Available;Not Available;Not Available	Not Available;Not Available;Not Available	NO;NO;NO	2012;2012;2012	1	Not Available	YES	Not Available	Not Available	Not Available
TCGA-50-5068	84.73.0	Nationwide Children's Hospital	22	LUAD	BBCD12CE-E298-4392-BA8D-8FA7D6234E6B	12	TCGA	2016	R-Lower	Not Applicable	TCGA-50-5068	591c068f-bbb1-4df2-9abb-d1a2e4a58372	2	-21728	1499	0	1499	Not Available	Lung Adenocarcinoma	Not Available	TCGA-50-5068-D32058	416e251e-06ba-4e59-b9b0-22db5fac92e1	Not Available	16	140	99	Taxol	Clinical Progressive Disease	5	Not Available	Not Available	Not Available	Not Available	Not Applicable	Not Available	Not Available	NO	Chemotherapy	Not Available	Not Available	Not Available	NO	2012	Not Available	Not Available	Not Available	Not Available	Not Available	Not Available
TCGA-55-6978	160.69.0	Nationwide Children's Hospital	22	LUAD	6B6E7911-D891-4B20-A493-BEE47DECD298	12	TCGA	2016	R-Middle	Not Applicable	TCGA-55-6978	5134c56f-8286-4ec8-8348-237cee7dad5e	27	Not Available	176	0		Not Available	Lung Adenocarcinoma	Not Available																								Not Available	Not Available	NO	Not Available	Not Available	Not Available
TCGA-91-A4BC	258.59.0	Nationwide Children's Hospital	22	LUAD	2415357E-0EF8-4A02-9BC6-B0F7B685BD2A	12	TCGA	2016	R-Upper	Not Applicable	TCGA-91-A4BC	EA0B9461-0D4D-4ADE-A255-1B03DD85E30E	5	-21565		0	44	Not Available	Lung Adenocarcinoma	44																								Not Evaluated	Not Available	NO	Not Available	Not Available	Not Available
TCGA-49-4490	144.70.0	Nationwide Children's Hospital	22	LUAD	AD4A3A4C-AA14-45A5-A202-183C9A94D6CE	12	TCGA	2016	L-Upper	Not Applicable	TCGA-49-4490	6c3655ca-8ae7-4ad7-b3e4-0c3ec293fba7	9	-16634	385	0		Not Available	Lung Adenocarcinoma	Not Available	TCGA-49-4490-D14704	c7e179cb-df02-47c2-b3b6-a4877f84b06c	Not Available	9	163	79	Cisplatin	Not Available	8	2	Not Available	Not Available	ADJUVANT	Not Applicable	1	IV	NO	Chemotherapy	Not Available	Not Available	Not Available	Not Available	2011	Not Available	Not Available	Not Available	Not Available	Not Available	Not Available
TCGA-86-7955	204.62.0	Nationwide Children's Hospital	22	LUAD	345D0D69-2DE0-4315-AC09-026827E0E36E	12	TCGA	2016	R-Lower	Not Applicable	TCGA-86-7955	0d0d83d9-d558-4d38-977b-6f1b2471beda	14	-22772		0	14	Not Available	Lung Adenocarcinoma	Not Available	TCGA-86-7955-D41098;TCGA-86-7955-D41099;TCGA-86-7955-D63518;TCGA-86-7955-D63519	7C0A1FDD-293F-4DF9-AC3D-67AB0630FF20;6E123B02-3E4D-4660-9400-A5BDA061292D;B33DF174-A60F-4916-97D6-315FF1B3CBF3;4F1FAE32-57AF-472B-8BCD-8E1EAB496CDC	Not Available;Not Available;Not Available;Not Available	12;12;12;12	274;274;922;922	27;27;823;823	Vepesid;Cisplatin;Gemcitabine;Cisplatin	Complete Response;Complete Response;Complete Response;Complete Response	3;3;8;8	Not Available;Not Available;Not Available;Not Available	Not Available;Not Available;Not Available;Not Available	Not Available;Not Available;Not Available;Not Available	Not Available;Not Available;Not Available;Not Available	Not Applicable;Not Applicable;Not Applicable;Not Applicable	Not Available;Not Available;Not Available;Not Available	Not Available;Not Available;Not Available;Not Available	NO;NO;NO;NO	Chemotherapy;Chemotherapy;Chemotherapy;Chemotherapy	Not Available;Not Available;Not Available;Not Available	Not Available;Not Available;Not Available;Not Available	Not Available;Not Available;Not Available;Not Available	NO;NO;NO;NO	2013;2013;2014;2014	1	Not Available	NO	Not Available	Not Available	Not Available
TCGA-05-4430	58.77.0	Nationwide Children's Hospital	22	LUAD	8340DEA4-BC88-4AA9-932C-3C1657667674	12	TCGA	2016	L-Lower	Not Applicable	TCGA-05-4430	3a23cdb5-2327-45ac-b0b5-d4afe038c757	22	-21884		0	761	Not Available	Lung Adenocarcinoma	Not Available																								Not Available	Not Available	Not Available	Not Available	Not Available	Not Available
TCGA-44-3398	52.74.0	Nationwide Children's Hospital	22	LUAD	F064A38F-C337-4479-952C-64FCB4A1884A	12	TCGA	2016	R-Lower	Not Applicable	TCGA-44-3398	ffb0c0b7-165e-4439-b3e6-62431f40b7fe	11	-28392		0	253	Not Available	Lung Adenocarcinoma	60																								Not Available	Not Available	Not Available	Not Available	Not Available	Not Available
TCGA-49-4507	58.77.0	Nationwide Children's Hospital	22	LUAD	FAEC78CF-EB9D-4F9B-9962-4733D2A517D8	12	TCGA	2016	Discrepancy	Not Available	TCGA-49-4507	50b2c647-aecd-4c81-af22-0d8116593552	2	-26851	268	0		Not Available	Lung Adenocarcinoma	Not Available	TCGA-49-4507-D7010;TCGA-49-4507-D13868;TCGA-49-4507-D17259	5d1cdc10-8244-4d21-b7fd-b69dfe9548dc;96cdd9a1-d9ad-4861-88e3-d65b2d13f956;7c8c9fcb-3b5f-42fe-9f31-c8319cde0fc7	Not Available;Not Available;Not Available	2;18;6	110;110;Not Available	47;47;174	Taxol;Carboplatin;Gemcitabine	Not Available;Not Available;Not Available	2;7;10	4;4;Not Available	Not Available;Not Available;Not Available	Not Available;Not Available;Not Available	ADJUVANT;ADJUVANT;RECURRENCE	Not Applicable;Not Applicable;Not Applicable	1;1;2	IV;IV;IV	NO;NO;NO	Chemotherapy;Chemotherapy;Chemotherapy	Not Available;Not Available;Not Available	Not Available;4 cycles;Not Available	g/m2;g/m2;Not Available	Not Available;Not Available;Not Available	2011;2011;2011	1	Not Available	Not Available	Not Available	Not Available	Not Available
TCGA-97-A4M5	264.60.0	Nationwide Children's Hospital	22	LUAD	87E54EB1-C7A8-4C7D-A38E-217F50D57069	12	TCGA	2016	R-Upper	Not Applicable	TCGA-97-A4M5	5FE77D4A-A8A5-4C90-8FF2-9C3BBBB309EF	7	-30665		0	132	Not Available	Lung Adenocarcinoma	51																								Not Evaluated	Not Available	NO	Not Available	Not Available	Not Available
TCGA-49-6745	144.70.0	Nationwide Children's Hospital	22	LUAD	48CC69C5-7F68-4E7E-83CF-E4748AE5A2B4	12	TCGA	2016	L-Upper	Not Applicable	TCGA-49-6745	9c7875ad-ab71-4d48-b2e3-e4c7a46393e9	11	-30133		0	156	Not Available	Lung Adenocarcinoma	Not Available	TCGA-49-6745-D16687	8a687c99-eae5-4635-80db-1d8acc5bcff1	Not Available	23	156	64	Not Available	Not Available	9	Not Available	Not Available	Not Available	ADJUVANT	Not Applicable	1	IV	NO	Chemotherapy	Not Available	Not Available	Not Available	Not Available	2011	Not Available	Not Available	YES	Not Available	Not Available	Not Available
TCGA-86-8674	238.60.0	Nationwide Children's Hospital	22	LUAD	F756338F-1247-470D-9A9B-90A7CB902D87	12	TCGA	2016	R-Middle	Not Applicable	TCGA-86-8674	0a1eea76-e19a-4547-9b24-abf7051cc4db	30	-18479		0	0	Not Available	Lung Adenocarcinoma	Not Available	TCGA-86-8674-D42028;TCGA-86-8674-D42029	55CE92CA-ED7F-460F-BCDD-25F915DE1A54;34F415AA-90DB-4E2C-9F08-160D35EAA160	Not Available;Not Available	9;9	81;81	57;57	Vinblastine;Cisplatin	Clinical Progressive Disease;Clinical Progressive Disease	4;4	Not Available;Not Available	Not Available;Not Available	Not Available;Not Available	Not Available;Not Available	Not Applicable;Not Applicable	Not Available;Not Available	Not Available;Not Available	NO;NO	Chemotherapy;Chemotherapy	Not Available;Not Available	Not Available;Not Available	Not Available;Not Available	NO;NO	2013;2013	Unknown	Not Available	Unknown	Not Available	Not Available	Not Available
TCGA-05-4384	119.76.0	Nationwide Children's Hospital	22	LUAD	65BDA65F-0E31-43C8-8663-07FC1CD52174	12	TCGA	2016	R-Lower	Not Applicable	TCGA-05-4384	9a50e7e4-831d-489f-87d2-979e987561cc	22	-24411		0	426	Not Available	Lung Adenocarcinoma	Not Available	TCGA-05-4384-D36331;TCGA-05-4384-D36332;TCGA-05-4384-D36333;TCGA-05-4384-D36334	281E8624-371D-4473-BA5E-E41E0C21D551;19860FED-A03B-407A-9081-F0CD43C3BD54;8009725B-0627-43CB-B0EB-37B12CCB3848;5B01A1B0-5946-4ECC-A816-E6DC557CF563	Not Available;Not Available;Not Available;Not Available	5;5;5;5	153;153;426;426	61;61;395;245	Cisplatin;Vinorelbine;Cisplatin;Zoledronic acid	Clinical Progressive Disease;Clinical Progressive Disease;Clinical Progressive Disease;Clinical Progressive Disease	12;12;12;12	Not Available;Not Available;Not Available;Not Available	Not Available;Not Available;Not Available;Not Available	Not Available;Not Available;Not Available;Not Available	Not Available;Not Available;Not Available;Not Available	Not Applicable;Not Applicable;Not Applicable;Not Applicable	Not Available;Not Available;Not Available;Not Available	Not Available;Not Available;Not Available;Not Available	NO;NO;NO;NO	Chemotherapy;Chemotherapy;Chemotherapy;Ancillary	Not Available;Not Available;Not Available;Not Available	Not Available;Not Available;Not Available;Not Available	Not Available;Not Available;Not Available;Not Available	NO;NO;NO;NO	2012;2012;2012;2012	Not Available	Not Available	Not Available	Not Available	Not Available	Not Available
TCGA-69-7979	204.62.0	Nationwide Children's Hospital	22	LUAD	DA790109-7990-4010-9B55-FD10F80B73F8	12	TCGA	2016	R-Upper	Not Applicable	TCGA-69-7979	a5bd7d50-9c14-49e6-89cf-6bf440c42309	9	-26180		0	89	Not Available	Lung Adenocarcinoma	Not Available																								Not Available	Not Available	NO	Not Available	Not Available	Not Available
TCGA-78-7147	166.67.0	Nationwide Children's Hospital	22	LUAD	4333D60B-0E54-481F-912D-13E0ED508674	12	TCGA	2016	R-Upper	Not Applicable	TCGA-78-7147	e7d30bc2-42e8-49c5-a5b3-9f58411b007a	28	-24809	586	0		Not Available	Lung Adenocarcinoma	Not Available																								1	Not Available	NO	Not Available	Not Available	Not Available
TCGA-93-7347	204.62.0	Nationwide Children's Hospital	22	LUAD	E17E34A9-725A-455E-A098-F9A19E36B97A	12	TCGA	2016	R-Upper	Not Applicable	TCGA-93-7347	ef03654a-dcf1-41ff-a67e-4f3fbf9ba807	30	-27949		0	297	Not Available	Lung Adenocarcinoma	70																								Not Available	Not Available	NO	Not Available	Not Available	Not Available
TCGA-49-4514	144.70.0	Nationwide Children's Hospital	22	LUAD	1ADBC29A-001B-4F59-B9E0-1FA1C7DF707F	12	TCGA	2016	L-Upper	Not Applicable	TCGA-49-4514	b87a5d92-4c09-48fe-bb08-b3c89a7c892e	9	-28908		0	1314	Not Available	Lung Adenocarcinoma	Not Available																								Not Available	Not Available	Not Available	Not Available	Not Available	Not Available
TCGA-49-6742	144.70.0	Nationwide Children's Hospital	22	LUAD	AE3149D1-0E57-464F-8853-291C4FC31DA0	12	TCGA	2016	L-Upper	Not Applicable	TCGA-49-6742	21fb46f9-4bbb-441c-af19-a687e9138344	9	-25839		0		Not Available	Lung Adenocarcinoma	Not Available	TCGA-49-6742-D14744;TCGA-49-6742-D16680;TCGA-49-6742-D16679;TCGA-49-6742-D17830	3b0101a9-80a8-4824-a268-205c46c9ac31;f59fb2c2-a314-4463-af34-81a5299331fc;e4f03b6f-8150-4976-8b9a-1783d3aaaf2e;23b5df36-e5bf-4b57-a0db-04bc5b0c0c9c	Not Available;Not Available;Not Available;Not Available	9;23;23;26	184;184;184;396	31;31;31;335	Alimta;Pemetrexed;Cisplatin;MDX-1106 clinical trial	Not Available;Not Available;Not Available;Not Available	8;9;9;10	3;3;3;1	Not Available;Not Available;Not Available;Not Available	Not Available;Not Available;Not Available;Not Available	ADJUVANT;ADJUVANT;ADJUVANT;PROGRESSION	Not Applicable;Not Applicable;Not Applicable;Not Applicable	1;1;1;2	IV;IV;IV;IV	NO;NO;NO;NO	Chemotherapy;Chemotherapy;Chemotherapy;Immunotherapy	Not Available;Not Available;Not Available;Not Available	Not Available;Not Available;Not Available;Not Available	Not Available;Not Available;mg/m2;Not Available	Not Available;Not Available;Not Available;Not Available	2011;2011;2011;2011	Not Available	Not Available	Not Available	Not Available	Not Available	Not Available
TCGA-MN-A4N1	264.60.0	Nationwide Children's Hospital	22	LUAD	F0B4D629-1DBE-4013-9E2F-FEDF62AE810D	12	TCGA	2016	R-Upper	Not Applicable	TCGA-MN-A4N1	75A0BB0B-6528-4FB8-A9E6-254905D21DF4	4	-21939		0	285	Not Available	Lung Adenocarcinoma	55																								0	Not Available	YES	Not Available	Not Available	IHC
TCGA-J2-A4AD	258.59.0	Nationwide Children's Hospital	22	LUAD	4C582465-6BD2-447D-8B87-A12C2ACB7F68	12	TCGA	2016	L-Upper	Not Applicable	TCGA-J2-A4AD	096BD95F-9900-4DB2-B1C4-103902C3B31F	27	-22414		0	287	Not Available	Lung Adenocarcinoma	Not Available																								Unknown	Not Available	NO	Not Available	Not Available	Not Available
TCGA-78-7160	166.67.0	Nationwide Children's Hospital	22	LUAD	669B562A-ED8B-4402-AABC-61EBE9D3184C	12	TCGA	2016	R-Lower	Not Applicable	TCGA-78-7160	c1a01e8c-1f7e-4e24-bfad-90b73f88e992	29	-22385		0	678	Not Available	Lung Adenocarcinoma	Not Available	TCGA-78-7160-D17521	dfe0d27b-fd72-4141-82d3-f56f096e7434	Not Available	14	Not Available	Not Available	Not Available	Not Available	10	Not Available	Not Available	Not Available	ADJUVANT	Not Applicable	1	IV	Not Available	Chemotherapy	Not Available	Not Available	Not Available	Not Available	2011	1	Not Available	NO	Not Available	Not Available	Not Available
TCGA-05-4397	58.77.0	Nationwide Children's Hospital	22	LUAD	829A0D22-BB1A-4508-BBC2-77D9A6955FF2	12	TCGA	2016	R-Middle	Not Applicable	TCGA-05-4397	6dfd47d2-831a-4386-9051-f78199a16bb5	22	-23833	731	0		Not Available	Lung Adenocarcinoma	Not Available																								Not Available	Not Available	Not Available	Not Available	Not Available	Not Available
TCGA-91-8497	238.60.0	Nationwide Children's Hospital	22	LUAD	4A361F27-619E-4EB8-9390-DA957C5E018D	12	TCGA	2016	R-Upper	Not Applicable	TCGA-91-8497	4ad63dac-76a7-4527-abce-d7a0184e8739	20	-27632		0	174	Not Available	Lung Adenocarcinoma	Not Available																								Not Evaluated	Not Available	Not Available	Not Available	Not Available	Not Available
TCGA-55-7283	166.67.0	Nationwide Children's Hospital	22	LUAD	D36D585E-D886-4EC5-8A43-EECA820CC3ED	12	TCGA	2016	R-Upper	Not Applicable	TCGA-55-7283	ccfdad76-cc45-447f-bed8-ede8f6a8844d	6	-27946		0	35	Not Available	Lung Adenocarcinoma	64	TCGA-55-7283-D46989;TCGA-55-7283-D46990	E0804552-E06E-4FA2-A637-AFD1546794D4;1B14B0D0-2927-4B35-9310-FE9EC2E5726C	Not Available;Not Available	21;21	386;386	83;83	Carboplatin;Alimta	Partial Response;Partial Response	8;8	Not Available;Not Available	Not Available;Not Available	Not Available;Not Available	Not Available;Not Available	Not Applicable;Not Applicable	Not Available;Not Available	Not Available;Not Available	NO;NO	Chemotherapy;Chemotherapy	Not Available;Not Available	Not Available;Not Available	Not Available;Not Available	NO;NO	2013;2013	0	Not Available	NO	Not Available	Not Available	Not Available
TCGA-05-4244	52.74.0	Nationwide Children's Hospital	22	LUAD	0178EB99-DF86-4CEC-82DA-DDA80EBDDBB1	12	TCGA	2016	R-Lower	Not Applicable	TCGA-05-4244	34040b83-7e8a-4264-a551-b16621843e28	22	-25752		0	0	Not Available	Lung Adenocarcinoma	Not Available																								Not Available	Not Available	Not Available	Not Available	Not Available	Not Available
TCGA-91-6848	160.69.0	Nationwide Children's Hospital	22	LUAD	376AA1CF-2625-4C61-A034-6238C10060DD	12	TCGA	2016	L-Upper	Not Applicable	TCGA-91-6848	0232d299-4cdf-4fd7-9a5e-8d13c208b40c	19	-21829		0	127	Not Available	Lung Adenocarcinoma	Not Available	TCGA-91-6848-D32644;TCGA-91-6848-D33330	84DFEC23-536C-4115-8F5A-A423FC91FAE2;C0CD8924-B559-41B3-B3A3-53EFB06231E5	Not Available;Not Available	5;28	154;154	91;91	Cisplatin;Docetaxel	Complete Response;Complete Response	6;6	Not Available;Not Available	Not Available;Not Available	Not Available;Not Available	Not Available;Not Available	Not Applicable;Not Applicable	Not Available;Not Available	Not Available;Not Available	NO;NO	Chemotherapy;Chemotherapy	Not Available;Not Available	Not Available;Not Available	Not Available;Not Available	Not Available;Not Available	2012;2012	Not Available	Not Available	Not Available	Not Available	Not Available	Not Available
TCGA-MP-A4TD	278.56.0	Nationwide Children's Hospital	22	LUAD	2294744E-32AF-4DFE-B901-2FF3A2685583	12	TCGA	2016	L-Lower	Not Applicable	TCGA-MP-A4TD	383D1253-349F-43B3-BEBD-9F1D1CF14B3D	8	-25983	307	0		Not Available	Lung Adenocarcinoma	61	TCGA-MP-A4TD-D41400;TCGA-MP-A4TD-D41401	151B0D62-C2EE-442B-8FC7-DDCE9131ABBD;429B9434-707A-41B3-A4B6-07DA60A412A3	Not Available;Not Available	18;18	165;165	75;75	Cisplatin;Gemcitabine	Complete Response;Complete Response	3;3	Not Available;Not Available	Not Available;Not Available	Not Available;Not Available	Not Available;Not Available	Not Applicable;Not Applicable	Not Available;Not Available	Not Available;Not Available	NO;NO	Chemotherapy;Chemotherapy	Not Available;Not Available	Not Available;Not Available	Not Available;Not Available	NO;NO	2013;2013	0	Not Available	NO	Not Available	Not Available	Not Available
TCGA-55-8620	238.60.0	Nationwide Children's Hospital	22	LUAD	9333EB55-9E79-4171-89E2-DCE8D4542A85	12	TCGA	2016	L-Upper	Not Applicable	TCGA-55-8620	5510ad32-62fd-4adc-964a-ae4e997c2f4b	11	-22091		0	66	Not Available	Lung Adenocarcinoma	64																								2	Not Available	NO	Not Available	Not Available	Not Available
TCGA-97-7547	166.67.0	Nationwide Children's Hospital	22	LUAD	44D59861-7042-40FE-863A-0C94F45C8DCE	12	TCGA	2016	R-Upper	Not Applicable	TCGA-97-7547	6092bd5c-e97c-4a77-a4ad-c87623b17507	17	-24737		0	1435	Not Available	Lung Adenocarcinoma	94	TCGA-97-7547-D19222;TCGA-97-7547-D19232;TCGA-97-7547-D19224;TCGA-97-7547-D19225;TCGA-97-7547-D19221	01e4dd25-611e-44b1-a8fa-6907e2e5f41c;1744a5f8-ceb6-4df7-9801-ffe6d2e7dfc0;d1fd8e0b-6c15-4718-a3f0-e4c15eba9dfa;6da633dd-18f1-40bd-a370-cdbee368a8b2;1dee112c-3291-47a9-b009-eb9c1d669e75	Not Available;Not Available;Not Available;Not Available;Not Available	6;6;6;6;6	124;866;75;110;89	96;824;47;103;33	Vinorelbine;Alimta;Cisplatin;Cisplatin;Vinorelbine	Not Available;Not Available;Not Available;Not Available;Not Available	12;12;12;12;12	1;4;1;1;1	20;788;75;40;39	mg;mg;mg;mg;mg	ADJUVANT;RECURRENCE;ADJUVANT;ADJUVANT;ADJUVANT	Not Applicable;Not Applicable;Not Applicable;Not Applicable;Not Applicable	1;2;1;1;1	IV;IV;IV;IV;IV	NO;NO;NO;NO;NO	Chemotherapy;Chemotherapy;Chemotherapy;Chemotherapy;Chemotherapy	Not Available;Not Available;Not Available;Not Available;Not Available	20;3152;75;40;39	mg;mg;mg;mg;mg	Not Available;Not Available;Not Available;Not Available;Not Available	2011;2011;2011;2011;2011	Not Available	Not Available	Not Available	Not Available	Not Available	Not Available
TCGA-44-6777	144.70.0	Nationwide Children's Hospital	22	LUAD	2DB9C960-F21D-4A59-850D-19E21F5F3EC4	12	TCGA	2016	L-Upper	Not Applicable	TCGA-44-6777	349e6f38-2c67-4a69-a777-b9173a2a27cf	30	-31234	987	0		Not Available	Lung Adenocarcinoma	178																								1	Not Available	Not Available	Not Available	Not Available	Not Available
TCGA-38-4629	58.77.0	Nationwide Children's Hospital	22	LUAD	89E2FA38-4F55-49BF-9E34-28B181CAE49F	12	TCGA	2016	R-Upper	Not Applicable	TCGA-38-4629	127bf818-f7e5-46b5-a9de-39f6d96b8b83	13	-25104	864	0		Not Available	Lung Adenocarcinoma	Not Available																								Not Available	Not Available	NO	Not Available	Not Available	Not Available
TCGA-55-8097	213.60.0	Nationwide Children's Hospital	22	LUAD	94CFF040-2AD7-4097-ABB1-05B398CA456D	12	TCGA	2016	R-Upper	Not Applicable	TCGA-55-8097	afe83af5-af22-49c0-88b4-f1d0dfcbe238	15	-22260		0	15	Not Available	Lung Adenocarcinoma	74																								Not Available	Not Available	NO	Not Available	Not Available	Not Available
TCGA-97-8179	222.60.0	Nationwide Children's Hospital	22	LUAD	6143DE7A-EA33-4F56-A581-BA1BEA9E8BB7	12	TCGA	2016	R-Upper	Not Applicable	TCGA-97-8179	11c2e619-8aeb-4f86-b03b-78f9a8099263	13	-26305		0	15	Not Available	Lung Adenocarcinoma	73																								0	Not Available	YES	Not Available	Not Available	FISH
TCGA-78-8648	238.60.0	Nationwide Children's Hospital	22	LUAD	3876F412-F48B-4B69-B934-EC91C7950CA6	12	TCGA	2016	R-Upper	Not Applicable	TCGA-78-8648	5ace9608-d38a-42f2-a877-ec7c9d211808	23	-21443	1209	0		Not Available	Lung Adenocarcinoma	69																								2	Not Available	NO	Not Available	Not Available	Not Available
TCGA-75-5125	119.76.0	Nationwide Children's Hospital	22	LUAD	0EFC5A8A-361A-4F03-8772-0316DF2EE851	12	TCGA	2016	R-Upper	Not Applicable	TCGA-75-5125	205759a6-6391-491b-9857-0080c3a5871e	31	Not Available		Not Available		Not Available	Lung Adenocarcinoma	Not Available																								Not Available	Not Available	NO	Not Available	Not Available	Not Available
TCGA-95-7944	204.62.0	Nationwide Children's Hospital	22	LUAD	657EE798-DA93-45FE-B423-A54E0D6E41FC	12	TCGA	2016	L-Lower	Not Applicable	TCGA-95-7944	abab925c-bef3-4072-b9c4-40f808744593	21	-26003		0	21	Not Available	Lung Adenocarcinoma	60																								Not Available	Not Available	Not Available	Not Available	Not Available	Not Available
TCGA-44-6147	119.76.0	Nationwide Children's Hospital	22	LUAD	9844E3DA-7E02-4756-8835-3FD69AA0A5C6	12	TCGA	2016	R-Upper	Not Applicable	TCGA-44-6147	889aec8e-14ba-48d9-8fe1-f2416e82b333	5	-24631		0	236	Not Available	Lung Adenocarcinoma	68																								Not Available	Not Available	Not Available	Not Available	Not Available	Not Available
TCGA-55-7727	196.64.0	Nationwide Children's Hospital	22	LUAD	52D65E1F-16F5-42BB-AA48-08B0E69E3DCC	12	TCGA	2016	L-Upper	Not Applicable	TCGA-55-7727	ba49117e-dab6-4e7d-bc44-f11dcafa1318	8	-25929		0	34	Not Available	Lung Adenocarcinoma	86																								Not Available	Not Available	Not Available	Not Available	Not Available	Not Available
TCGA-95-7039	160.69.0	Nationwide Children's Hospital	22	LUAD	CECD2FED-D69E-493D-9608-1D064085B96F	12	TCGA	2016	R-Upper	Not Applicable	TCGA-95-7039	ae702159-5b6a-41dd-868c-7540f9e1131c	Not Available	-19981		0	34	Not Available	Lung Adenocarcinoma	Not Available																								1	Not Available	Not Available	Not Available	Not Available	Not Available
TCGA-55-6975	160.69.0	Nationwide Children's Hospital	22	LUAD	58F6DDDC-393F-4CE1-84E4-9DA898392D1E	12	TCGA	2016	L-Lower	Not Applicable	TCGA-55-6975	a046888c-f153-4f35-a1b6-23dd1691a91a	27	Not Available	118	0		Not Available	Lung Adenocarcinoma	Not Available																								Not Available	Not Available	NO	Not Available	Not Available	Not Available
TCGA-05-4433	144.70.0	Nationwide Children's Hospital	22	LUAD	B6C2442F-51A2-45C9-A4E2-8C98E0558992	12	TCGA	2016	L-Lower	Not Applicable	TCGA-05-4433	aea68827-dc0f-484d-a00d-06deeaa4b3ce	22	-30194		0	730	Not Available	Lung Adenocarcinoma	Not Available																								Not Available	Not Available	Not Available	Not Available	Not Available	Not Available
TCGA-05-4427	144.70.0	Nationwide Children's Hospital	22	LUAD	A7E7E4BC-A287-4C6A-88C2-B5110DF88C88	12	TCGA	2016	L-Upper	Not Applicable	TCGA-05-4427	78a24c56-576c-4245-bb42-6603b3d19897	22	-23893		0	791	Not Available	Lung Adenocarcinoma	Not Available	TCGA-05-4427-D36565;TCGA-05-4427-D36566	8809622A-D398-4D9D-95B7-92480AD0CA12;2978B988-DC8D-449A-83CC-6C4831AA0FE2	Not Available;Not Available	5;5	122;122	61;61	Cisplatin;Vinorelbine	Complete Response;Complete Response	12;12	Not Available;Not Available	Not Available;Not Available	Not Available;Not Available	Not Available;Not Available	Not Applicable;Not Applicable	Not Available;Not Available	Not Available;Not Available	NO;NO	Chemotherapy;Chemotherapy	Not Available;Not Available	Not Available;Not Available	Not Available;Not Available	NO;NO	2012;2012	Not Available	Not Available	Not Available	Not Available	Not Available	Not Available
TCGA-86-7711	183.66.0	Nationwide Children's Hospital	22	LUAD	574C1EC5-A14A-4E59-8CD7-180CCB0C1B61	12	TCGA	2016	R-Lower	Not Applicable	TCGA-86-7711	9c894668-88f5-4308-a1c0-6b8acc6aaaec	2	-25719		0	27	Not Available	Lung Adenocarcinoma	Not Available	TCGA-86-7711-D36470;TCGA-86-7711-D36471	5969CF61-8D1A-4E11-8018-EA0CC6004B7B;88D02F6F-8FB9-47F9-8722-B3078EA28D7B	Not Available;Not Available	31;31	181;181	37;37	Cisplatin;Etoposide	Complete Response;Complete Response	10;10	Not Available;Not Available	Not Available;Not Available	Not Available;Not Available	Not Available;Not Available	Not Applicable;Not Applicable	Not Available;Not Available	Not Available;Not Available	NO;NO	Chemotherapy;Chemotherapy	Not Available;Not Available	Not Available;Not Available	Not Available;Not Available	NO;NO	2012;2012	2	Not Available	Not Available	Not Available	Not Available	Not Available
TCGA-69-7761	196.64.0	Nationwide Children's Hospital	22	LUAD	C8FE1711-BAD0-429F-B873-1F006855A51F	12	TCGA	2016	L-Lower	Not Applicable	TCGA-69-7761	77828a90-8e2a-4664-b674-d837e6e34fe4	13	-31041		0	186	Not Available	Lung Adenocarcinoma	80	TCGA-69-7761-D29256;TCGA-69-7761-D29253	15c9dc00-5f02-401f-96c4-e5098a9d7f91;827ec9b8-ee79-4f14-8cb1-001249e90c74	Not Available;Not Available	13;13	147;147	84;84	Alimta;Carboplatin	Not Available;Not Available	3;3	4;4	1000/100;625/500	mg/mL;mg/mL	ADJUVANT;ADJUVANT	Not Applicable;Not Applicable	1;1	IV;IV	NO;NO	Chemotherapy;Chemotherapy	Not Available;Not Available	Not Available;Not Available	Not Available;Not Available	Not Available;Not Available	2012;2012	1	Not Available	YES	Other	Not Available	Not Available
TCGA-44-2661	52.74.0	Nationwide Children's Hospital	22	LUAD	5098DD80-F752-46BA-9CE8-45250214416F	12	TCGA	2016	L-Upper	Not Applicable	TCGA-44-2661	f3501466-cf32-4866-b5fb-e94dd32341bc	8	-25313		0	103	Not Available	Lung Adenocarcinoma	Not Available																								1	Not Available	Not Available	Not Available	Not Available	Not Available
TCGA-55-6981	160.69.0	Nationwide Children's Hospital	22	LUAD	302CD38E-B25E-4BC0-A75F-A97D786A7965	12	TCGA	2016	L-Upper	Not Applicable	TCGA-55-6981	0a45f302-5748-48f3-9dc9-66c01843a68e	27	-19497	1379	0		Not Available	Lung Adenocarcinoma	Not Available	TCGA-55-6981-D56245	C7F9FCD5-F2FB-4097-9417-19F1B5F1855B	Not Available	30	Not Available	25	Chemo, NOS	Complete Response	1	Not Available	Not Available	Not Available	Not Available	Not Applicable	Not Available	Not Available	NO	Chemotherapy	Not Available	Not Available	Not Available	NO	2014	Not Available	Not Available	NO	Not Available	Not Available	Not Available
TCGA-MP-A4TH	278.56.0	Nationwide Children's Hospital	22	LUAD	2B7EB8D3-BB8D-4115-A548-877BEED044FF	12	TCGA	2016	L-Lower	Not Applicable	TCGA-MP-A4TH	7A111B4F-46E9-4E34-8024-0B9FDC5CBCD8	8	-25759		0	142	Not Available	Lung Adenocarcinoma	73																								Not Evaluated	Not Available	NO	Not Available	Not Available	Not Available
TCGA-55-8299	222.60.0	Nationwide Children's Hospital	22	LUAD	1D978789-151D-49D4-A3C7-A9B687D681BB	12	TCGA	2016	R-Upper	Not Applicable	TCGA-55-8299	2cd8ea73-cb3f-4b17-9b97-fa12eb03b85b	8	-22626		0	216	Not Available	Lung Adenocarcinoma	Not Available																								Not Available	Not Available	Not Available	Not Available	Not Available	Not Available
TCGA-L4-A4E6	258.59.0	Nationwide Children's Hospital	22	LUAD	C7C82BDB-B6B1-400E-82FD-BBAB976772E6	12	TCGA	2016	R-Upper	Not Applicable	TCGA-L4-A4E6	26A92E1B-08D8-45CD-AF0C-EAF2514808A2	5	-24631		0	76	Not Available	Lung Adenocarcinoma	98																								Not Evaluated	Not Available	NO	Not Available	Not Available	Not Available
TCGA-44-A47F	258.59.0	Nationwide Children's Hospital	22	LUAD	71F5470E-1CA6-462D-8A66-86221BF31C31	12	TCGA	2016	L-Upper	Not Applicable	TCGA-44-A47F	F61D599A-43BD-4743-9568-678317E75955	23	-27122		0	246	Not Available	Lung Adenocarcinoma	Not Available	TCGA-44-A47F-D36953;TCGA-44-A47F-D36954	73D0B0CD-088C-4220-9ED5-280121CCD432;2F7AD0AB-78F2-4B48-8180-C42A2ECE1D3A	Not Available;Not Available	20;20	185;185	122;122	Alimta;Cisplatin	Complete Response;Complete Response	11;11	Not Available;Not Available	Not Available;Not Available	Not Available;Not Available	Not Available;Not Available	Not Applicable;Not Applicable	Not Available;Not Available	Not Available;Not Available	NO;NO	Chemotherapy;Chemotherapy	Not Available;Not Available	Not Available;Not Available	Not Available;Not Available	NO;NO	2012;2012	0	Not Available	Not Available	Not Available	Not Available	Not Available
TCGA-55-7913	213.60.0	Nationwide Children's Hospital	22	LUAD	2A7ECCF9-81F5-4983-BB5C-687569CA89DC	12	TCGA	2016	L-Lower	Not Applicable	TCGA-55-7913	c9c533ee-e154-4a56-bce9-b5af37574b2f	17	-22326		0	62	Not Available	Lung Adenocarcinoma	Not Available																								1	Not Available	YES	Not Available	Not Available	FISH
TCGA-38-4628	58.77.0	Nationwide Children's Hospital	22	LUAD	3534A643-AAC7-40D9-BFAE-431F275C6D11	12	TCGA	2016	R-Upper	Not Applicable	TCGA-38-4628	cc4bd56a-25c5-4c48-b583-ac3aeb778ca6	9	-24057	1492	0		Not Available	Lung Adenocarcinoma	72	TCGA-38-4628-D4678;TCGA-38-4628-D13831	0c5ddee7-c7b0-44a1-97d7-c6eb11c9b514;357b5e2f-bb1b-41f7-8c7c-4ea6dd8a2fd3	Not Available;Not Available	9;14	1238;1238	1147;1147	Carboplatin;Taxol	Not Available;Not Available	12;7	4;4	Not Available;Not Available	Not Available;Not Available	RECURRENCE;RECURRENCE	Not Applicable;Not Applicable	1;1	IV;IV	NO;NO	Chemotherapy;Chemotherapy	Not Available;Not Available	Not Available;Not Available	Not Available;Not Available	Not Available;Not Available	2010;2011	Not Available	Not Available	NO	Not Available	Not Available	Not Available
TCGA-67-6215	119.76.0	Nationwide Children's Hospital	22	LUAD	BE8C06AE-580B-461A-AF70-2122230CD208	12	TCGA	2016	R-Lower	Not Applicable	TCGA-67-6215	dbd5b0de-94c9-45dd-afb3-6820a7ecaca2	2	-19310		0	162	Not Available	Lung Adenocarcinoma	Not Available	TCGA-67-6215-D13739;TCGA-67-6215-D13760	f689f65f-4ee1-458b-a0a3-0830819796fc;7199c0c9-6baf-4418-a719-d2c648677db4	Not Available;Not Available	11;12	148;148	85;85	CISPLATIN;ALIMTA	Not Available;Not Available	7;7	4;4	135;900	mg;mg	ADJUVANT;ADJUVANT	Not Applicable;Not Applicable	1;1	IV;IV	NO;NO	Chemotherapy;Chemotherapy	Not Available;Not Available	Not Available;Not Available	Not Available;Not Available	Not Available;Not Available	2011;2011	2	Not Available	NO	Not Available	Not Available	Not Available
TCGA-NJ-A7XG	406.37.0	Nationwide Children's Hospital	22	LUAD	209EEFE2-3E64-489E-AC2C-C18A64CF81ED	12	TCGA	2016	L-Upper	Not Applicable	TCGA-NJ-A7XG	01E9888D-B5B9-48F1-8BA6-8A89AF108A04	22	-18127		0	295	Not Available	Lung Adenocarcinoma	Not Available	TCGA-NJ-A7XG-D71392;TCGA-NJ-A7XG-D71393;TCGA-NJ-A7XG-D71463	722B8970-EEDA-4CD9-B2C5-9FE8E763C119;4006A0DF-514F-45D2-8CFA-20E163DF66DE;3340775B-1C82-4EB8-9F90-84B465A9C799	Not Available;Not Available;Not Available	25;25;25	100;128;128	30;100;30	Cisplatin;carboplatin;Pemetrexed	Stable Disease;Stable Disease;Stable Disease	3;3;3	Not Available;Not Available;Not Available	Not Available;Not Available;Not Available	Not Available;Not Available;Not Available	Not Available;Not Available;Not Available	Not Applicable;Not Applicable;Not Applicable	Not Available;Not Available;Not Available	Not Available;Not Available;Not Available	NO;NO;NO	Chemotherapy;Chemotherapy;Chemotherapy	Not Available;Not Available;Not Available	Not Available;Not Available;Not Available	Not Available;Not Available;Not Available	NO;NO;NO	2015;2015;2015	Not Available	Not Available	YES	Other	Not Available	Not Available
TCGA-67-3772	37.77.0	Nationwide Children's Hospital	22	LUAD	4F1D0B92-8DD5-4BB6-997B-356E383ADC8C	12	TCGA	2016	R-Upper	Not Applicable	TCGA-67-3772	673493f6-975c-49e8-934c-001e9a0fff90	3	-29989		0	573	Not Available	Lung Adenocarcinoma	Not Available																								Not Available	Not Available	NO	Not Available	Not Available	Not Available
TCGA-S2-AA1A	406.37.0	Nationwide Children's Hospital	22	LUAD	8B815911-6150-4685-91D3-1F957A2D3E4B	12	TCGA	2016	R-Upper	Not Applicable	TCGA-S2-AA1A	31458638-E19C-43E5-AB13-9C64B3B3681D	22	-24903		0	121	Not Available	Lung Adenocarcinoma	65																								Not Evaluated	Not Available	NO	Not Available	Not Available	Not Available
TCGA-49-6767	144.70.0	Nationwide Children's Hospital	22	LUAD	A11E7E43-C80B-411A-885F-947BC8949EDE	12	TCGA	2016	R-Middle	Not Applicable	TCGA-49-6767	6bffe800-ec2b-4638-9333-97fe85dcd91c	10	-17108		0	0	Not Available	Lung Adenocarcinoma	Not Available																								Not Available	Not Available	Not Available	Not Available	Not Available	Not Available
TCGA-55-6980	160.69.0	Nationwide Children's Hospital	22	LUAD	23281AEF-3BED-4805-8A53-6555A56305D1	12	TCGA	2016	R-Lower	Not Applicable	TCGA-55-6980	2f0710f4-827b-45b2-9b7e-c27385b481a7	27	Not Available		0	67	Not Available	Lung Adenocarcinoma	Not Available																								Not Available	Not Available	NO	Not Available	Not Available	Not Available
TCGA-44-6144	119.76.0	Nationwide Children's Hospital	22	LUAD	75A0C354-4ABE-4501-BE62-6734216876A9	12	TCGA	2016	R-Upper	Not Applicable	TCGA-44-6144	22302e92-fdfa-462a-9249-efdaa26ee5ed	7	-21283		0	9	9	Lung Adenocarcinoma	82																								0	Not Available	Not Available	Not Available	Not Available	Not Available
TCGA-44-5645	84.73.0	Nationwide Children's Hospital	22	LUAD	37B44453-A0B4-4C66-9788-87B220791381	12	TCGA	2016	L-Upper	Not Applicable	TCGA-44-5645	ddeacccf-0953-4952-8a4e-c2617f2e7bcc	13	-22471		0	208	Not Available	Lung Adenocarcinoma	82																								Not Available	Not Available	Not Available	Not Available	Not Available	Not Available
TCGA-MP-A4T7	264.60.0	Nationwide Children's Hospital	22	LUAD	B4157BD5-70E1-4DD1-8EF5-B63971CF36E0	12	TCGA	2016	R-Lower	Not Applicable	TCGA-MP-A4T7	47062AD2-BA82-45C8-A871-BDEA84F0C405	2	-27603	167	0		Not Available	Lung Adenocarcinoma	57																								Not Evaluated	Not Available	NO	Not Available	Not Available	Not Available
TCGA-62-A46V	258.59.0	Nationwide Children's Hospital	22	LUAD	3972C009-B6FE-4621-B33B-768141CC09E1	12	TCGA	2016	L-Lower	Not Applicable	TCGA-62-A46V	F809E21D-5F2E-4F3B-A1AA-D6B8D463552A	30	-28495		0	1631	Not Available	Lung Adenocarcinoma	Not Available																								Unknown	Not Available	NO	Not Available	Not Available	Not Available
TCGA-44-6774	144.70.0	Nationwide Children's Hospital	22	LUAD	3F278D33-628D-436B-9444-90969023970C	12	TCGA	2016	L-Lower	Not Applicable	TCGA-44-6774	33c71ead-4c2a-476d-85ef-885dbbfc2cbd	24	-20462		0	166	Not Available	Lung Adenocarcinoma	101	TCGA-44-6774-D30170;TCGA-44-6774-D30176;TCGA-44-6774-D30173	0AF8AD7E-12CE-4B54-A0AD-E385FCB7BFDF;43806307-3701-4257-911D-EA7D9340D5DE;DB768637-FE0C-46B2-8620-1FA1BE5C429A	Not Available;Not Available;Not Available	3;3;3	154;154;112	91;133;91	Alimta;Carboplatin;Cisplatin	Not Available;Not Available;Not Available	4;4;4	4;2;2	1000;525-560;150	mg;mg;mg	ADJUVANT;ADJUVANT;ADJUVANT	Not Applicable;Not Applicable;Not Applicable	1;1;1	IV;IV;IV	NO;NO;NO	Chemotherapy;Chemotherapy;Chemotherapy	Not Available;Not Available;Not Available	4000;1085;300	mg;mg;mg	Not Available;Not Available;Not Available	2012;2012;2012	1	Not Available	Not Available	Not Available	Not Available	Not Available
TCGA-55-8621	238.60.0	Nationwide Children's Hospital	22	LUAD	E4B2452E-045E-482C-93C5-5A96006DC180	12	TCGA	2016	L-Lower	Not Applicable	TCGA-55-8621	8d535aa6-6d59-4965-b5ed-17217d8f5930	11	-27485		0	106	Not Available	Lung Adenocarcinoma	Not Available																								Not Evaluated	Not Available	Unknown	Not Available	Not Available	Not Available
TCGA-05-4396	144.70.0	Nationwide Children's Hospital	22	LUAD	F3D3C6CE-AAF8-483C-926A-C45A6B570F99	12	TCGA	2016	R-Lower	Not Applicable	TCGA-05-4396	9f81c602-8afa-4588-b0b6-6e5a1a128d5a	22	-28094	303	0		Not Available	Lung Adenocarcinoma	Not Available																								Not Available	Not Available	Not Available	Not Available	Not Available	Not Available
TCGA-55-7573	166.67.0	Nationwide Children's Hospital	22	LUAD	E11F298E-D8EE-49DD-8225-C6BA48A2EBA5	12	TCGA	2016	R-Upper	Not Applicable	TCGA-55-7573	8e41153b-9faf-45c3-8397-8a428ef5c0d5	11	-26302		0	4	Not Available	Lung Adenocarcinoma	51																								1	Not Available	NO	Not Available	Not Available	Not Available
TCGA-49-AARR	423.36.0	Nationwide Children's Hospital	22	LUAD	1A6E22AC-6B2F-458D-A43F-8DFC1126466A	12	TCGA	2016	L-Upper	Not Applicable	TCGA-49-AARR	9B93A7C5-F9B4-4461-8078-0201A725C9CF	19	-24942		0	4630	Not Available	Lung Adenocarcinoma	103.5																								1	Not Available	Not Available	Not Available	Not Available	Not Available
TCGA-97-A4M3	264.60.0	Nationwide Children's Hospital	22	LUAD	12D43060-E9A8-488C-B633-72B730C0CA29	12	TCGA	2016	R-Upper	Not Applicable	TCGA-97-A4M3	575752F8-2788-43CD-AFDE-F0F600F39D18	7	-25384		0	237	Not Available	Lung Adenocarcinoma	106																								1	Not Available	NO	Not Available	Not Available	Not Available
TCGA-49-AARO	423.36.0	Nationwide Children's Hospital	22	LUAD	6C3A4C19-8FC6-4917-87F9-896509475E49	12	TCGA	2016	L-Upper	Not Applicable	TCGA-49-AARO	5202458B-C38A-47C0-A0BA-5F1A59A762A0	19	-14527		0	3755	Not Available	Lung Adenocarcinoma	103.3																								1	Not Available	Not Available	Not Available	Not Available	Not Available
TCGA-91-6830	160.69.0	Nationwide Children's Hospital	22	LUAD	B33D58C3-5C97-417C-A5DF-3961639B6AD9	12	TCGA	2016	L-Upper	Not Applicable	TCGA-91-6830	5a2f8140-8f90-4e94-b703-5fa5aa96be7b	19	-23922		0	1	Not Available	Lung Adenocarcinoma	Not Available																								Not Available	Not Available	Not Available	Not Available	Not Available	Not Available
TCGA-38-6178	119.76.0	Nationwide Children's Hospital	22	LUAD	DEE9BBE3-256B-4030-881C-55DE129030F5	12	TCGA	2016	L-Upper	Not Applicable	TCGA-38-6178	edf80622-aea2-4b50-bb69-691d6708aa83	14	-25593		0	158	Not Available	Lung Adenocarcinoma	Not Available	TCGA-38-6178-D22083;TCGA-38-6178-D22081	5ad35ad6-ca82-4ca6-9db3-cd262b61c75f;7068c8ff-4abb-437c-961f-cffe77e553b7	Not Available;Not Available	23;23	98;98	57;57	Carboplatin;Taxol	Not Available;Not Available	2;2	3;3	6;175	AUC;mg/m2	ADJUVANT;ADJUVANT	Not Applicable;Not Applicable	1;1	IV;IV	NO;NO	Chemotherapy;Chemotherapy	Not Available;Not Available	Not Available;Not Available	Not Available;Not Available	Not Available;Not Available	2012;2012	Not Available	Not Available	YES	Exon 19 Deletion	Not Available	Not Available
TCGA-55-8091	213.60.0	Nationwide Children's Hospital	22	LUAD	F35D565C-6A3D-47B5-86A2-21EB8CCD79C0	12	TCGA	2016	R-Lower	Not Applicable	TCGA-55-8091	d12b6930-9ae4-4fe7-ad69-d183135c91ab	15	-27385		0	43	Not Available	Lung Adenocarcinoma	65																								Not Available	Not Available	NO	Not Available	Not Available	Not Available
TCGA-55-8507	238.60.0	Nationwide Children's Hospital	22	LUAD	41630619-0CE6-4541-BA28-1FC556972E4C	12	TCGA	2016	R-Upper	Not Applicable	TCGA-55-8507	d63c028b-b6d3-49ce-b63e-261eed3b86df	28	-19390		0	8	Not Available	Lung Adenocarcinoma	Not Available																								3	Not Available	Unknown	Not Available	Not Available	Not Available
TCGA-75-7030	160.69.0	Nationwide Children's Hospital	22	LUAD	73C73D62-90B8-4321-9242-A6FF6056A5D0	12	TCGA	2016	R-Lower	Not Applicable	TCGA-75-7030	df576520-a6b6-4c9b-8d06-3f59cc5342fd	16	Not Available		Not Available		Not Available	Lung Adenocarcinoma	Not Available	TCGA-75-7030-D18798;TCGA-75-7030-D18797	0c13d354-be1b-4d41-a8d4-1579f902bf38;e83f6d9d-f80b-46df-948c-10ad8c4706a2	Not Available;Not Available	17;17	Not Available;Not Available	Not Available;Not Available	Cisplatin;Vinorelbine Tartrate	Not Available;Not Available	11;11	4;4	92;46	mg/day;mg/day	ADJUVANT;ADJUVANT	Not Applicable;Not Applicable	Not Available;Not Available	IV;IV	YES;NO	Chemotherapy;Chemotherapy	Not Available;Not Available	736;552	mg;mg	Not Available;Not Available	2011;2011	0	Not Available	Not Available	Not Available	Not Available	Not Available
TCGA-86-A456	258.59.0	Nationwide Children's Hospital	22	LUAD	E7B43133-EC6F-4B17-8F3E-DA85B9D31A11	12	TCGA	2016	L-Upper	Not Applicable	TCGA-86-A456	8E2ACA86-7CBA-4631-9F25-4D14219DBC6D	6	-28533		0	10	Not Available	Lung Adenocarcinoma	Not Available																								Not Available	Not Available	Unknown	Not Available	Not Available	Not Available
TCGA-55-A492	258.59.0	Nationwide Children's Hospital	22	LUAD	57E4D066-B241-41D8-8F09-8BF5732206C9	12	TCGA	2016	R-Upper	Not Applicable	TCGA-55-A492	39AB7174-5707-498D-9959-523680E04198	21	-25719		0	1	Not Available	Lung Adenocarcinoma	52																								Not Evaluated	Not Available	NO	Not Available	Not Available	Not Available
TCGA-64-1678	37.77.0	Nationwide Children's Hospital	22	LUAD	3F397506-25DF-4BCA-9C2E-50D11E8A0517	12	TCGA	2016	R-Middle	Not Applicable	TCGA-64-1678	f77cf4d3-9829-4fd3-95a1-b29aed9e94b8	15	-25931		0	1189	Not Available	Lung Adenocarcinoma	Not Available	TCGA-64-1678-D4374;TCGA-64-1678-D4372	8e66e3b4-e400-4d79-b659-1633ac4dc232;52f1e822-e632-41d3-8878-da3dcc2611d1	Not Available;Not Available	15;15	132;132	69;69	Carboplatin;Paclitaxel	Not Available;Not Available	11;11	4;4	6;200	AUC;mg/m2	ADJUVANT;ADJUVANT	Not Applicable;Not Applicable	1;1	IV;IV	NO;NO	Chemotherapy;Chemotherapy	Not Available;Not Available	Not Available;Not Available	Not Available;Not Available	Not Available;Not Available	2010;2010	Not Available	Not Available	Not Available	Not Available	Not Available	Not Available
TCGA-62-8399	232.55.0	Nationwide Children's Hospital	22	LUAD	FE585024-14BB-4118-A4A9-891EAC3C47CB	12	TCGA	2016	L-Upper	Not Applicable	TCGA-62-8399	62380447-3b94-4e7c-823a-72dd7b4ccf3a	4	-22952		0	2093	Not Available	Lung Adenocarcinoma	Not Available																								Unknown	Not Available	NO	Not Available	Not Available	Not Available
TCGA-55-6985	160.69.0	Nationwide Children's Hospital	22	LUAD	B2142758-692D-4D06-BEC4-4EAEF664F212	12	TCGA	2016	L-Upper	Not Applicable	TCGA-55-6985	e5cb0c86-8fe2-4cfc-b32b-e8ec3839ffc4	26	-21381		0	1233	Not Available	Lung Adenocarcinoma	Not Available																								Not Available	Not Available	NO	Not Available	Not Available	Not Available
TCGA-44-8120	213.60.0	Nationwide Children's Hospital	22	LUAD	BF4AC9D5-9E3F-4831-955E-549A5BC87898	12	TCGA	2016	R-Upper	Not Applicable	TCGA-44-8120	83e38dbd-edab-47f2-b19f-6ea38fc6bece	31	-21188		0	169	Not Available	Lung Adenocarcinoma	Not Available																								0	Not Available	Unknown	Not Available	Not Available	Not Available
TCGA-50-5935	119.76.0	Nationwide Children's Hospital	22	LUAD	F7B464CF-ABEA-4DBB-A5AD-380589EDC2DB	12	TCGA	2016	L-Upper	Not Applicable	TCGA-50-5935	100430c8-1446-45c8-af36-b6dbb3ddd0c1	2	-31610	653	0	653	Not Available	Lung Adenocarcinoma	Not Available																								Not Available	Not Available	YES	Other	Not Available	Not Available
TCGA-50-5044	144.70.0	Nationwide Children's Hospital	22	LUAD	178EF4C6-31F7-4E10-8D18-30F725FBED40	12	TCGA	2016	R-Lower	Not Applicable	TCGA-50-5044	fa0c7392-d485-41ac-bf7e-244a528209ae	25	-26567	624	0		Not Available	Lung Adenocarcinoma	Not Available																								Not Available	Not Available	Not Available	Not Available	Not Available	Not Available
TCGA-55-8085	213.60.0	Nationwide Children's Hospital	22	LUAD	55FD31D4-A99B-4643-9833-BA0ADAA4854E	12	TCGA	2016	L-Lower	Not Applicable	TCGA-55-8085	5fd0f07b-8bb9-4378-bd26-28a26057e8fe	15	-23596		0	33	Not Available	Lung Adenocarcinoma	51																								1	Not Available	Unknown	Not Available	Not Available	Not Available
TCGA-L9-A444	258.59.0	Nationwide Children's Hospital	22	LUAD	BFEFC79C-6ED8-4C19-BB82-E89F49EA059B	12	TCGA	2016	R-Upper	Not Applicable	TCGA-L9-A444	4A1D30E8-E93A-41ED-8E54-08EAFF6556A7	26	-22202		0	6	Not Available	Lung Adenocarcinoma	57																								0	Not Available	NO	Not Available	Not Available	Not Available
TCGA-55-8615	238.60.0	Nationwide Children's Hospital	22	LUAD	EBFEEF38-5843-4548-8599-A460612705BA	12	TCGA	2016	R-Middle	Not Applicable	TCGA-55-8615	06fe7f3e-4edd-4150-981c-93787ea19b39	11	-24786		0	15	Not Available	Lung Adenocarcinoma	83	TCGA-55-8615-D56256;TCGA-55-8615-D56257;TCGA-55-8615-D56258;TCGA-55-8615-D56259	C3E3F94E-7959-47E7-941B-5092013166FF;BCB6362E-FD58-49FE-82E2-ACD98A53F2D7;E08B7831-B7A9-4EC0-9D20-39B36957E6C1;2B2ABC4D-DB6C-4DBC-9DD8-519DEE12F63C	Not Available;Not Available;Not Available;Not Available	30;30;30;30	Not Available;Not Available;324;416	89;89;234;234	Carboplatin;Taxol;Carboplatin;Alimta	Clinical Progressive Disease;Clinical Progressive Disease;Clinical Progressive Disease;Clinical Progressive Disease	1;1;1;1	Not Available;Not Available;Not Available;Not Available	Not Available;Not Available;Not Available;Not Available	Not Available;Not Available;Not Available;Not Available	Not Available;Not Available;Not Available;Not Available	Not Applicable;Not Applicable;Not Applicable;Not Applicable	Not Available;Not Available;Not Available;Not Available	Not Available;Not Available;Not Available;Not Available	NO;NO;NO;NO	Chemotherapy;Chemotherapy;Chemotherapy;Chemotherapy	Not Available;Not Available;Not Available;Not Available	Not Available;Not Available;Not Available;Not Available	Not Available;Not Available;Not Available;Not Available	NO;NO;NO;NO	2014;2014;2014;2014	Not Evaluated	Not Available	Unknown	Not Available	Not Available	Not Available
TCGA-97-A4M0	264.60.0	Nationwide Children's Hospital	22	LUAD	49F14554-EEAB-4D8F-B01D-399EBD5A7E00	12	TCGA	2016	R-Upper	Not Applicable	TCGA-97-A4M0	DD63D0FD-E24B-40A5-88C5-7D3D4106631E	7	-22206		0	216	Not Available	Lung Adenocarcinoma	Not Available																								0	Not Available	NO	Not Available	Not Available	Not Available
TCGA-95-7562	213.60.0	Nationwide Children's Hospital	22	LUAD	372D63DC-15C7-4B1C-BCF0-3692CCC9D5E7	12	TCGA	2016	R-Lower	Not Applicable	TCGA-95-7562	193201a3-1447-47b1-bdf1-11ae0eb3b2f3	13	-26000	87	0		Not Available	Lung Adenocarcinoma	57	TCGA-95-7562-D33261;TCGA-95-7562-D33262	1CB62B54-E04A-4A35-A0C0-5362A3F24D93;4F33410C-01F5-4F0E-A0A8-A416520BE0F7	Not Available;Not Available	26;26	81;81	60;60	CISPLATIN;ALIMTA	Unknown;Unknown	6;6	Not Available;Not Available	Not Available;Not Available	Not Available;Not Available	Not Available;Not Available	Not Applicable;Not Applicable	Not Available;Not Available	Not Available;Not Available	NO;NO	Chemotherapy;Chemotherapy	Not Available;Not Available	Not Available;Not Available	Not Available;Not Available	YES;YES	2012;2012	1	Not Available	Not Available	Not Available	Not Available	Not Available
TCGA-38-4626	58.77.0	Nationwide Children's Hospital	22	LUAD	DEA2C380-67B8-4CE6-9530-CF116C12859B	12	TCGA	2016	L-Upper	Not Applicable	TCGA-38-4626	2079155a-d91d-4246-a038-01934a580f32	7	-20903		0	2595	Not Available	Lung Adenocarcinoma	57																								Not Available	Not Available	Not Available	Not Available	Not Available	Not Available
TCGA-67-6216	119.76.0	Nationwide Children's Hospital	22	LUAD	C2B95505-50A0-4386-987E-0E8D4ED27A6D	12	TCGA	2016	R-Middle	Not Applicable	TCGA-67-6216	ccecce70-dd54-4c5b-bf9f-ca87d290cb00	3	-20967		0	141	Not Available	Lung Adenocarcinoma	Not Available																								Not Available	Not Available	NO	Not Available	Not Available	Not Available
TCGA-75-6203	119.76.0	Nationwide Children's Hospital	22	LUAD	223C1463-C98A-4FFC-93EA-69C9974AFDF4	12	TCGA	2016	L-Lower	Not Applicable	TCGA-75-6203	a8d6694c-a213-4544-ac0b-63bce16d8f4e	15	Not Available		Not Available		Not Available	Lung Adenocarcinoma	Not Available	TCGA-75-6203-D15865;TCGA-75-6203-D15864;TCGA-75-6203-D15863	a50cc582-dab3-4a3c-b8e7-b5cf188baf9a;51cbf34c-bb80-4826-8d78-451bc17e2701;ebfe876c-5580-4fbe-9edb-8749e6f6a5bd	Not Available;Not Available;Not Available	17;15;15	Not Available;Not Available;Not Available	Not Available;Not Available;Not Available	Not Available;Cisplatin;Navelbine	Not Available;Not Available;Not Available	8;8;8	Not Available;04;8	Not Available;Not Available;Not Available	Not Available;Not Available;Not Available	Not Available;ADJUVANT;ADJUVANT	Not Applicable;Not Applicable;Not Applicable	2;1;1	Not Available;IV;IV	YES;NO;NO	Not Available;Chemotherapy;Chemotherapy	Not Available;Not Available;Not Available	Not Available;Not Available;Not Available	Not Available;Not Available;Not Available	Not Available;Not Available;Not Available	2010;2011;2011	Not Available	Not Available	Not Available	Not Available	Not Available	Not Available
TCGA-67-3773	37.77.0	Nationwide Children's Hospital	22	LUAD	CE2473A8-3225-4B72-ACF8-E60CE21DB43C	12	TCGA	2016	L-Lower	Not Applicable	TCGA-67-3773	009be09b-f9f6-43b7-8f45-4a648f8123ce	21	-30706		0	427	Not Available	Lung Adenocarcinoma	Not Available																								Not Available	Not Available	NO	Not Available	Not Available	Not Available
TCGA-78-7161	166.67.0	Nationwide Children's Hospital	22	LUAD	2111EFA5-06DA-470D-AA79-16D8E571227D	12	TCGA	2016	L-Upper	Not Applicable	TCGA-78-7161	86faf16c-56fd-4b7b-a6b2-b4c83bec93e1	27	-25294		0	215	Not Available	Lung Adenocarcinoma	Not Available	TCGA-78-7161-D18780;TCGA-78-7161-D18781	0303cacf-83d5-48d3-970a-5ba7b72c1bc6;d8438615-27ba-430d-b895-ba73933869c4	Not Available;Not Available	25;25	132;132	40;40	Cisplatin;Vinorelbine	Not Available;Not Available	11;11	4;4	80;40	mg;mg	ADJUVANT;ADJUVANT	Not Applicable;Not Applicable	1;1	IV;IV	NO;NO	Chemotherapy;Chemotherapy	Not Available;Not Available	600;450	mg;mg	Not Available;Not Available	2011;2011	1	Not Available	YES	Not Available	Not Available	Not Available
TCGA-NJ-A4YQ	278.56.0	Nationwide Children's Hospital	22	LUAD	7E989533-1C21-404B-90C6-E2B7E2B53297	12	TCGA	2016	L-Upper	Not Applicable	TCGA-NJ-A4YQ	52DF074F-A402-4B78-9472-F8EB268EFDED	27	-25427		0	886	Not Available	Lung Adenocarcinoma	Not Available																								Not Available	Not Available	NO	Not Available	Not Available	Not Available
TCGA-50-5072	144.70.0	Nationwide Children's Hospital	22	LUAD	740BABD2-A830-4EB0-815F-0A312D073D39	12	TCGA	2016	L-Upper	Not Applicable	TCGA-50-5072	1575148b-0f63-44ee-86fd-93ae1a02be0b	26	-27036		0	246	Not Available	Lung Adenocarcinoma	Not Available	TCGA-50-5072-D16665;TCGA-50-5072-D16677;TCGA-50-5072-D32061;TCGA-50-5072-D32062	4adceb9e-78a8-4ce3-b347-89e14fa7ad72;74b1d95f-22cc-40ec-9b91-d894a1520042;84dcbd76-6ce7-47f8-beba-5421a69c3189;26e785c9-d595-4ed7-a15b-7a0d73b47e07	Not Available;Not Available;Not Available;Not Available	22;23;16;16	68;68;182;182	22;22;121;121	Cisplatin;TAXOTERE;Carboplatin;Taxol	Not Available;Not Available;Clinical Progressive Disease;Clinical Progressive Disease	9;9;5;5	3;3;Not Available;Not Available	4;4;Not Available;Not Available	mg/m2;mg/m2;Not Available;Not Available	OTHER, SPECIFY IN NOTES;OTHER, SPECIFY IN NOTES;Not Available;Not Available	neoadjuvant;neoadjuvant;Not Applicable;Not Applicable	1;Not Available;Not Available;Not Available	IV;IV;Not Available;Not Available	NO;NO;NO;NO	Chemotherapy;Chemotherapy;Chemotherapy;Chemotherapy	Not Available;Not Available;Not Available;Not Available	225;225;Not Available;Not Available	mg/m2;mg/m2;Not Available;Not Available	Not Available;Not Available;NO;NO	2011;2011;2012;2012	Not Available	Not Available	YES	Not Available	Not Available	Not Available
TCGA-50-5931	119.76.0	Nationwide Children's Hospital	22	LUAD	59DE6F3A-0FEA-4AF6-BC20-88B37C3DCF6C	12	TCGA	2016	L-Upper	Not Applicable	TCGA-50-5931	12ccd581-a921-41bc-bcee-4e9be54532cc	2	-27733	434	0		Not Available	Lung Adenocarcinoma	Not Available																								Not Available	Not Available	Not Available	Not Available	Not Available	Not Available
TCGA-49-AARN	423.36.0	Nationwide Children's Hospital	22	LUAD	FADF9782-3B0C-4A94-B439-B6CAAE85CFEB	12	TCGA	2016	R-Lower	Not Applicable	TCGA-49-AARN	98EF41FA-3015-445A-BBDC-984361C911F7	19	-20605	1135	0		Not Available	Lung Adenocarcinoma	110.6																								1	Not Available	Not Available	Not Available	Not Available	Not Available
TCGA-64-1681	183.66.0	Nationwide Children's Hospital	22	LUAD	6E50D1B4-2B84-4FF2-B423-660F325FF2EC	12	TCGA	2016	R-Upper	Not Applicable	TCGA-64-1681	c583fdd1-8cd2-4c15-a23e-0644261f65da	21	-22525	1167	0		Not Available	Lung Adenocarcinoma	Not Available	TCGA-64-1681-D20366	27af4417-3bc7-4992-9965-9f4b6c1f6434	Not Available	21	Not Available	481	Tarceva	Not Available	12	Not Available	150	mg	RECURRENCE	Not Applicable	1	PO	NO	Chemotherapy	Not Available	Not Available	Not Available	Not Available	2011	Not Available	Not Available	YES	Exon 19 Deletion	Not Available	Not Available
TCGA-99-7458	166.67.0	Nationwide Children's Hospital	22	LUAD	683B4F30-93FC-4CCB-9610-F4051B391CA1	12	TCGA	2016	R-Lower	Not Applicable	TCGA-99-7458	96d93e23-bb0d-46a8-9685-5ed0d6b83059	6	-27359		0	251	Not Available	Lung Adenocarcinoma	Not Available	TCGA-99-7458-D20337	c261c20d-0ded-4038-a815-f22775bf86a6	Not Available	9	323	53	Tarceva (Erlotinib)	Not Available	1	Not Available	150	mg/day	ADJUVANT	Not Applicable	1	PO	NO	Chemotherapy	Not Available	Not Available	Not Available	Not Available	2012	1	Not Available	YES	Not Available	Not Available	RT-PCR
TCGA-35-4122	52.74.0	Nationwide Children's Hospital	22	LUAD	DEB1C9F1-3C77-4C35-9C6E-D737670992E5	12	TCGA	2016	L-Upper	Not Applicable	TCGA-35-4122	44adf4cb-2829-4153-80fd-a8b7ee0e654a	20	-25491		0	225	Not Available	Lung Adenocarcinoma	Not Available																								1	Not Available	NO	Not Available	Not Available	Not Available
TCGA-55-7728	204.62.0	Nationwide Children's Hospital	22	LUAD	FF77A33D-CC47-4407-AF37-14494E8D28C1	12	TCGA	2016	L-Upper	Not Applicable	TCGA-55-7728	db769d5c-a794-448d-9130-38a82d051c95	8	-23505		0	24	Not Available	Lung Adenocarcinoma	64																								Not Available	Not Available	NO	Not Available	Not Available	Not Available
TCGA-44-7672	183.66.0	Nationwide Children's Hospital	22	LUAD	00006941-870C-4AF2-B494-FE2D7DFE091A	12	TCGA	2016	L-Upper	Not Applicable	TCGA-44-7672	4036c6fc-c82e-47bb-a384-6f299dc30b52	10	-19200		0	418	Not Available	Lung Adenocarcinoma	82																								Not Available	Not Available	Not Available	Not Available	Not Available	Not Available
TCGA-44-7662	183.66.0	Nationwide Children's Hospital	22	LUAD	3FC5D614-064E-4BFF-B0CE-2FB9637272B3	12	TCGA	2016	L-Upper	Not Applicable	TCGA-44-7662	ab9e6815-4d13-44db-93e5-553eb4f5bc95	21	-22543		0	50	Not Available	Lung Adenocarcinoma	57																								Not Available	Not Available	Not Available	Not Available	Not Available	Not Available
TCGA-86-7714	196.64.0	Nationwide Children's Hospital	22	LUAD	534AC643-9170-4FA1-8949-97568E4D5B86	12	TCGA	2016	R-Lower	Not Applicable	TCGA-86-7714	532c1852-76dd-489f-9380-36766d6e3c34	12	-22619		0	0	Not Available	Lung Adenocarcinoma	Not Available																								0	Not Available	NO	Not Available	Not Available	Not Available
TCGA-97-7552	166.67.0	Nationwide Children's Hospital	22	LUAD	62F396EA-921F-4C00-9DC6-ED35EB674AFA	12	TCGA	2016	L-Lower	Not Applicable	TCGA-97-7552	1b110eb4-a01d-4c50-ba18-77da4dedd549	17	-25578		0	1476	Not Available	Lung Adenocarcinoma	Not Available																								Not Available	Not Available	Not Available	Not Available	Not Available	Not Available
TCGA-44-5643	84.73.0	Nationwide Children's Hospital	22	LUAD	CA733262-5676-4FB9-B354-DFCF822CB899	12	TCGA	2016	R-Lower	Not Applicable	TCGA-44-5643	27fceec1-3298-4cdd-a4e6-8f5cf34604f0	13	-19426		0	106	Not Available	Lung Adenocarcinoma	75	TCGA-44-5643-D12952;TCGA-44-5643-D12950;TCGA-44-5643-D12954	2b6a8199-4f87-4880-b81d-ac2b704b0451;9fedb69f-cc66-4f2f-b9f0-71e1dd2d695b;21d67e97-9cd3-4de6-8df9-83f9a1330403	Not Available;Not Available;Not Available	14;14;14	208;Not Available;208	131;223;131	Carboplatin;Tarceva;Taxol	Not Available;Not Available;Not Available	6;6;6	8;132;8	205-300;150;185-190	mg;mg;mg	ADJUVANT;ADJUVANT;ADJUVANT	Not Applicable;Not Applicable;Not Applicable	1;1;1	IV;PO;IV	NO;YES;NO	Chemotherapy;Chemotherapy;Chemotherapy	Not Available;Not Available;Not Available	2035;19800;1505	mg;mg;mg	Not Available;Not Available;Not Available	2011;2011;2011	Not Available	Not Available	Not Available	Not Available	Not Available	Not Available
TCGA-75-7025	160.69.0	Nationwide Children's Hospital	22	LUAD	57ACD023-3890-400B-8CA7-73DF286B0E89	12	TCGA	2016	L-Lower	Not Applicable	TCGA-75-7025	681b1176-9676-44d3-892c-1d5dba1ce25b	11	Not Available		Not Available		Not Available	Lung Adenocarcinoma	Not Available																								0	Not Available	Not Available	Not Available	Not Available	Not Available
TCGA-78-8655	238.60.0	Nationwide Children's Hospital	22	LUAD	5E561BD8-0E7D-49F0-B4DF-7F7AC69D0FB9	12	TCGA	2016	L-Lower	Not Applicable	TCGA-78-8655	a905d275-9283-4fa6-bbbf-46019bd1bcb7	23	-28379		0	2360	Not Available	Lung Adenocarcinoma	93																								0	Not Available	NO	Not Available	Not Available	Not Available
TCGA-97-7937	196.64.0	Nationwide Children's Hospital	22	LUAD	BFF081D3-C0D4-4D28-A064-B6AAFE1F4082	12	TCGA	2016	L-Upper	Not Applicable	TCGA-97-7937	fcfe0b53-dfc1-42fa-9efc-2b2ff259297e	13	-23919		0	181	Not Available	Lung Adenocarcinoma	89																								0	Not Available	YES	Not Available	Not Available	FISH
TCGA-64-1679	183.66.0	Nationwide Children's Hospital	22	LUAD	FDDF3AEC-0391-455C-A935-879485FA05B7	12	TCGA	2016	R-Upper	Not Applicable	TCGA-64-1679	81a0b2ff-a3d3-41bb-9ce6-765e6ae894af	21	-21310		0	1686	Not Available	Lung Adenocarcinoma	Not Available	TCGA-64-1679-D20370;TCGA-64-1679-D20371	a1d5051d-3893-4e77-b34c-88e599bda776;42c98e6b-93c1-4647-8b65-82716be9d850	Not Available;Not Available	21;21	139;139	55;55	Cisplatin;Gemcitabine	Not Available;Not Available	12;12	4;4	75;1000	mg/m2;mg/m2	ADJUVANT;ADJUVANT	Not Applicable;Not Applicable	1;1	IV;IV	NO;NO	Chemotherapy;Chemotherapy	Not Available;Not Available	Not Available;Not Available	Not Available;Not Available	Not Available;Not Available	2011;2011	0	Not Available	Not Available	Not Available	Not Available	Not Available
TCGA-86-A4P8	264.60.0	Nationwide Children's Hospital	22	LUAD	8AF601B8-000B-4A83-8639-4B090B0CBD8D	12	TCGA	2016	R-Lower	Not Applicable	TCGA-86-A4P8	646910EE-5F5D-40AC-A21A-75790F89430A	7	-21738		0	39	Not Available	Lung Adenocarcinoma	85	TCGA-86-A4P8-D48293;TCGA-86-A4P8-D48295	C22B8623-E5C2-4F22-8CCD-7859A4802584;054E5CD2-940A-4364-A458-39387314D2AE	Not Available;Not Available	11;11	106;106	43;43	Cisplatin;Alimta	Complete Response;Complete Response	9;9	Not Available;Not Available	Not Available;Not Available	Not Available;Not Available	Not Available;Not Available	Not Applicable;Not Applicable	Not Available;Not Available	Not Available;Not Available	NO;NO	Chemotherapy;Chemotherapy	Not Available;Not Available	Not Available;Not Available	Not Available;Not Available	NO;NO	2013;2013	Unknown	Not Available	YES	Not Available	Not Available	FISH
TCGA-55-8205	213.60.0	Nationwide Children's Hospital	22	LUAD	0EC532F2-24B1-4F75-B96D-86CC77863AC1	12	TCGA	2016	R-Lower	Not Applicable	TCGA-55-8205	95fa64b0-91e1-4427-b81a-53c47a053563	17	-28063		0	33	Not Available	Lung Adenocarcinoma	Not Available	TCGA-55-8205-D59042;TCGA-55-8205-D59043;TCGA-55-8205-D59044	0EC2801F-BAED-4EC4-973E-BE336BDA8894;E6B41481-C1F8-465D-8757-E2F2F2B0A4DB;DA27B801-8C82-4033-87DD-101B032FF22E	Not Available;Not Available;Not Available	30;30;30	154;154;Not Available	93;93;488	Carboplatin;Alimta;Tarceva	Complete Response;Complete Response;Not Applicable	4;4;4	Not Available;Not Available;Not Available	Not Available;Not Available;Not Available	Not Available;Not Available;Not Available	Not Available;Not Available;Not Available	Not Applicable;Not Applicable;Not Applicable	Not Available;Not Available;Not Available	Not Available;Not Available;Not Available	NO;NO;YES	Chemotherapy;Chemotherapy;Targeted Molecular therapy	Not Available;Not Available;Not Available	Not Available;Not Available;Not Available	Not Available;Not Available;Not Available	NO;NO;NO	2014;2014;2014	0	Not Available	YES	Not Available	Not Available	Not Available
TCGA-44-2668	37.77.0	Nationwide Children's Hospital	22	LUAD	FAC2D7F9-34E4-4B2C-8989-20CE1ABD14BE	12	TCGA	2016	R-Upper	Not Applicable	TCGA-44-2668	bab43415-d413-40be-a4c0-2c40a52afe6a	22	-18856		0	246	Not Available	Lung Adenocarcinoma	53																								0	Not Available	Not Available	Not Available	Not Available	Not Available
TCGA-NJ-A4YP	278.56.0	Nationwide Children's Hospital	22	LUAD	C8CF5FD6-42ED-458C-9563-CA582099368A	12	TCGA	2016	R-Lower	Not Applicable	TCGA-NJ-A4YP	42259AA6-C9F5-4309-A956-DBF930312F44	27	-19106		0	50	Not Available	Lung Adenocarcinoma	Not Available																								Unknown	Not Available	NO	Not Available	Not Available	Not Available
TCGA-49-4494	58.77.0	Nationwide Children's Hospital	22	LUAD	43F286E4-C642-4F76-8134-8CFF2BEB7220	12	TCGA	2016	L-Upper	Not Applicable	TCGA-49-4494	c6d78e27-e510-4f57-abae-19efa6105a8d	3	-28387	1081	0		Not Available	Lung Adenocarcinoma	Not Available																								1	Not Available	Not Available	Not Available	Not Available	Not Available
TCGA-49-AAR9	423.36.0	Nationwide Children's Hospital	22	LUAD	D4FE6498-CCE0-4A25-964E-2F1E778071A9	12	TCGA	2016	Other (please specify)	ALL 3 LOBES OF RT LUNG	TCGA-49-AAR9	47B749E6-E060-4AA1-8F29-976E489BA789	18	-22510	260	0		Not Available	Lung Adenocarcinoma	Not Available																								1	Not Available	Not Available	Not Available	Not Available	Not Available
TCGA-38-4625	58.77.0	Nationwide Children's Hospital	22	LUAD	E3CCF5BA-823F-445A-BF53-1AD1B43CE5D5	12	TCGA	2016	R-Upper	Not Applicable	TCGA-38-4625	0ea4920f-f4c8-4590-84b3-eb419824e144	7	-24241		0	2973	Not Available	Lung Adenocarcinoma	68																								Not Available	Not Available	NO	Not Available	Not Available	Not Available
TCGA-44-7661	183.66.0	Nationwide Children's Hospital	22	LUAD	C7F265C1-456C-4E5F-BB37-E6F8A40F8716	12	TCGA	2016	R-Lower	Not Applicable	TCGA-44-7661	cbfef004-b437-4d51-9d88-a2db50aa6481	17	-25483		0	153	Not Available	Lung Adenocarcinoma	Not Available																								0	Not Available	YES	Not Available	Not Available	Not Available
TCGA-55-7726	196.64.0	Nationwide Children's Hospital	22	LUAD	AECEA302-907D-42D1-A801-30E631B219AF	12	TCGA	2016	L-Lower	Not Applicable	TCGA-55-7726	923b37e4-fcf7-46a0-8cb2-9139711fec7b	8	-26451		0	39	Not Available	Lung Adenocarcinoma	72																								Not Available	Not Available	Not Available	Not Available	Not Available	Not Available
TCGA-75-6205	119.76.0	Nationwide Children's Hospital	22	LUAD	6E1E17D6-4FD0-4E65-8FB1-6870EE96F8C4	12	TCGA	2016	L-Upper	Not Applicable	TCGA-75-6205	9a63f744-4ed4-4b4d-aac6-f9bda66aa563	21	Not Available		Not Available		Not Available	Lung Adenocarcinoma	Not Available																								Not Available	Not Available	Not Available	Not Available	Not Available	Not Available
TCGA-55-6972	160.69.0	Nationwide Children's Hospital	22	LUAD	361D2B08-FF14-4FB8-BBBF-EDEDC229FE4F	12	TCGA	2016	R-Upper	Not Applicable	TCGA-55-6972	c4d1e105-28b7-48df-abef-fbe09782fdb2	27	-26625		0	1475	Not Available	Lung Adenocarcinoma	Not Available																								Not Available	Not Available	NO	Not Available	Not Available	Not Available
TCGA-86-8359	232.55.0	Nationwide Children's Hospital	22	LUAD	95E756F4-FFA1-49AE-B2B9-C4E5B28B236C	12	TCGA	2016	L-Lower	Not Applicable	TCGA-86-8359	7e7f089c-25f7-4e14-aed5-d741047b9e42	17	-19088		0	26	Not Available	Lung Adenocarcinoma	Not Available																								1	Not Available	Unknown	Not Available	Not Available	Not Available
TCGA-50-6673	160.69.0	Nationwide Children's Hospital	22	LUAD	43AA3C98-6C55-4647-AA1E-39FA138F8524	12	TCGA	2016	R-Upper	Not Applicable	TCGA-50-6673	ab8d7f84-dd71-42c7-9471-4db967a9c89c	9	-30689	22	0		Not Available	Lung Adenocarcinoma	Not Available																								Not Available	Not Available	Not Available	Not Available	Not Available	Not Available
TCGA-44-3917	52.74.0	Nationwide Children's Hospital	22	LUAD	B332B811-3C4F-4046-876B-381835B8FC01	12	TCGA	2016	R-Upper	Not Applicable	TCGA-44-3917	7099597a-b208-45b5-b9e0-11ab40d5e497	8	-12179		0	392	Not Available	Lung Adenocarcinoma	83																								Not Available	Not Available	Not Available	Not Available	Not Available	Not Available
TCGA-95-7567	183.66.0	Nationwide Children's Hospital	22	LUAD	8D792E07-7BB9-4883-9A42-1C6B14063FFD	12	TCGA	2016	R-Upper	Not Applicable	TCGA-95-7567	3bc7026f-73f2-418b-bd62-f4768582b790	31	-22437		0	163	Not Available	Lung Adenocarcinoma	Not Available	TCGA-95-7567-D21124;TCGA-95-7567-D21202	277b806f-ce51-4dee-b155-04b7617289b8;524d0bef-d243-4ebc-9d01-e82ca5387c26	Not Available;Not Available	31;6	149;149	79;89	Cisplatin;DOCETAXEL	Not Available;Not Available	1;2	4;4	155;155	mg;mg	ADJUVANT;ADJUVANT	Not Applicable;Not Applicable	1;1	IV;IV	NO;NO	Chemotherapy;Chemotherapy	Not Available;Not Available	620;620	mg;mg	Not Available;Not Available	2012;2012	1	Not Available	Not Available	Not Available	Not Available	Not Available
TCGA-97-8176	238.60.0	Nationwide Children's Hospital	22	LUAD	37BD0275-F5DA-4A8C-893B-444D5169A425	12	TCGA	2016	R-Lower	Not Applicable	TCGA-97-8176	12c27db5-db2f-48dc-a2ca-9557b951f43e	5	-23170		0	252	Not Available	Lung Adenocarcinoma	61	TCGA-97-8176-D35660;TCGA-97-8176-D35661;TCGA-97-8176-D35662;TCGA-97-8176-D49551;TCGA-97-8176-D49550	3CDB750D-9A1C-4C74-B647-D988440014AE;C2AF0586-F52E-443A-9120-934B54628579;49597D40-3617-493C-8061-8DCCB9871B6B;51434296-C639-41F5-82B1-E61B82E05160;6B643397-9B35-4517-A6EC-013C81A73723	Not Available;Not Available;Not Available;Not Available;Not Available	5;5;5;3;3	161;417;417;417;417	77;77;77;77;77	CARBOplatin;ALIMTA;B12;Neulasta;Xgeva	Partial Response;Partial Response;Partial Response;Unknown;Unknown	10;10;10;10;10	Not Available;Not Available;Not Available;Not Available;Not Available	Not Available;Not Available;Not Available;Not Available;Not Available	Not Available;Not Available;Not Available;Not Available;Not Available	Not Available;Not Available;Not Available;Not Available;Not Available	Not Applicable;Not Applicable;Not Applicable;Not Applicable;Not Applicable	Not Available;Not Available;Not Available;Not Available;Not Available	Not Available;Not Available;Not Available;Not Available;Not Available	NO;NO;NO;NO;NO	Chemotherapy;Chemotherapy;Ancillary;Ancillary;Ancillary	Not Available;Not Available;Not Available;Not Available;Not Available	Not Available;Not Available;Not Available;Not Available;Not Available	Not Available;Not Available;Not Available;Not Available;Not Available	NO;NO;NO;NO;NO	2012;2012;2012;2013;2013	0	Not Available	YES	Not Available	Not Available	Not Available
TCGA-64-1677	37.77.0	Nationwide Children's Hospital	22	LUAD	50D02B11-566D-46F5-A854-FD858FE8B705	12	TCGA	2016	R-Lower	Not Applicable	TCGA-64-1677	8a16ddb3-4861-4128-bed9-0b1f94fe8cf7	18	-28482	628	0		Not Available	Lung Adenocarcinoma	Not Available	TCGA-64-1677-D8693;TCGA-64-1677-D8696;TCGA-64-1677-D8692	654eaa9e-2e91-4ef6-9e36-02a237406432;8a35805b-e7b8-4f10-8aae-d78f856a372e;a4d38c0d-dd9a-4143-ae98-9be774d485c5	Not Available;Not Available;Not Available	18;18;18	121;Not Available;121	51;Not Available;51	Gemcitabine;Not Available;Carboplatin	Not Available;Not Available;Not Available	2;2;2	4;2;4	1600;Not Available;425	mg;Not Available;mg	ADJUVANT;RECURRENCE;ADJUVANT	Not Applicable;Not Applicable;Not Applicable	1;2;1	IV;Not Available;IV	NO;NO;NO	Chemotherapy;Chemotherapy;Chemotherapy	Not Available;Not Available;Not Available	Not Available;Not Available;Not Available	Not Available;Not Available;Not Available	Not Available;Not Available;Not Available	2011;2011;2011	Not Available	Not Available	Not Available	Not Available	Not Available	Not Available
TCGA-50-5942	119.76.0	Nationwide Children's Hospital	22	LUAD	355FBCCA-484E-4A26-ADE6-DCEC303BF4FE	12	TCGA	2016	R-Upper	Not Applicable	TCGA-50-5942	75dd635e-8e0c-4c0b-b21c-20f77770218d	26	-24781		0	136	Not Available	Lung Adenocarcinoma	Not Available																								Not Available	Not Available	Not Available	Not Available	Not Available	Not Available
TCGA-38-4627	58.77.0	Nationwide Children's Hospital	22	LUAD	CAFCCC9C-E90A-4ECE-B000-AC81582E14D0	12	TCGA	2016	R-Upper	Not Applicable	TCGA-38-4627	d717fa33-3c91-4ced-89c6-79ff5542f04c	7	-23510	1147	0		Not Available	Lung Adenocarcinoma	Not Available																								Not Available	Not Available	Not Available	Not Available	Not Available	Not Available
TCGA-86-8055	213.60.0	Nationwide Children's Hospital	22	LUAD	8D796622-4914-4E6A-9CCA-7A97585239D0	12	TCGA	2016	L-Upper	Not Applicable	TCGA-86-8055	34d8e84e-c3e1-417d-8b9b-8563d9fa0f8e	9	-29124		0	10	Not Available	Lung Adenocarcinoma	Not Available																								2	Not Available	NO	Not Available	Not Available	Not Available
TCGA-55-A4DF	258.59.0	Nationwide Children's Hospital	22	LUAD	37646DE7-9805-4570-B137-BF05F4F862E1	12	TCGA	2016	R-Lower	Not Applicable	TCGA-55-A4DF	362000E4-CF7C-48FC-93CC-8F5994B442EA	25	-32432		0	47	Not Available	Lung Adenocarcinoma	82																								Not Evaluated	Not Available	Unknown	Not Available	Not Available	Not Available
TCGA-44-2664	52.74.0	Nationwide Children's Hospital	22	LUAD	A9CEDB6F-8594-43BD-BC42-F1D4A291D891	12	TCGA	2016	R-Lower	Not Applicable	TCGA-44-2664	93b62fc5-a0d3-4d32-bf27-cd7c9d43cd5f	11	-24468		0	383	Not Available	Lung Adenocarcinoma	74																								Not Available	Not Available	Not Available	Not Available	Not Available	Not Available
TCGA-44-A47B	258.59.0	Nationwide Children's Hospital	22	LUAD	44F7F767-96C8-4A12-BB85-B81FBA35E51F	12	TCGA	2016	R-Upper	Not Applicable	TCGA-44-A47B	967D6548-5A84-4B7E-BC3F-2E522859FCE6	20	-28869		0	105	Not Available	Lung Adenocarcinoma	73																								0	Not Available	NO	Not Available	Not Available	Not Available
TCGA-62-A46R	258.59.0	Nationwide Children's Hospital	22	LUAD	1A040947-95DD-491B-85F8-94D7820E6C08	12	TCGA	2016	L-Lower	Not Applicable	TCGA-62-A46R	C497F8C7-2FB5-44D9-BC7C-69CFD0B51B54	29	-20063	1725	0		Not Available	Lung Adenocarcinoma	Not Available																								Unknown	Not Available	NO	Not Available	Not Available	Not Available
TCGA-71-8520	238.60.0	Nationwide Children's Hospital	22	LUAD	A0A808A9-5ADF-4F2E-8DC2-EAE930CF5D8D	12	TCGA	2016	L-Upper	Not Applicable	TCGA-71-8520	37884d39-64e8-4242-b6bd-4c0a1daa21cd	15	-21921		0	3	Not Available	Lung Adenocarcinoma	Not Available																								Not Available	Not Available	Not Available	Not Available	Not Available	Not Available
TCGA-80-5611	84.73.0	Nationwide Children's Hospital	22	LUAD	248D08C2-6E7C-4CD8-B433-ED9655B0398A	12	TCGA	2016	L-Upper	Not Applicable	TCGA-80-5611	e51f717f-72e8-400e-9f35-fc5dc32fdf71	26	Not Available		Not Available		Not Available	Lung Adenocarcinoma	Not Available																								0	Not Available	Not Available	Not Available	Not Available	Not Available
TCGA-05-4250	52.74.0	Nationwide Children's Hospital	22	LUAD	49E71581-B781-414C-BE4D-08E486148181	12	TCGA	2016	R-Lower	Not Applicable	TCGA-05-4250	f98ecd8a-b878-4f53-b911-20cd8e17281c	22	-29068	121	0		Not Available	Lung Adenocarcinoma	Not Available																								Not Available	Not Available	Not Available	Not Available	Not Available	Not Available
TCGA-78-7158	166.67.0	Nationwide Children's Hospital	22	LUAD	2179606B-784D-40E2-B5D4-758A83141006	12	TCGA	2016	L-Lower	Not Applicable	TCGA-78-7158	501c987e-d1eb-48a9-89eb-72a5062c90b4	15	-21742	179	0		Not Available	Lung Adenocarcinoma	Not Available	TCGA-78-7158-D16167;TCGA-78-7158-D16978	b9fc15d3-ee12-436e-8bd1-d57382720f61;b2454d2f-cb59-470a-b300-029134f6bb34	Not Available;Not Available	15;29	103;103	54;54	Carboplatin;Paclitaxel	Not Available;Not Available	9;9	3;3	Not Available;Not Available	Not Available;Not Available	ADJUVANT;ADJUVANT	Not Applicable;Not Applicable	1;1	IV;IV	NO;NO	Chemotherapy;Chemotherapy	Not Available;Not Available	1220;620	mg;mg	Not Available;Not Available	2011;2011	1	Not Available	NO	Not Available	Not Available	Not Available
TCGA-53-7813	196.64.0	Nationwide Children's Hospital	22	LUAD	4636C5E3-F9BE-464D-B63F-6CB003AEC31D	12	TCGA	2016	R-Upper	Not Applicable	TCGA-53-7813	42d208bd-cd77-4bfb-ad53-9fc072a87393	14	-18875		0	418	Not Available	Lung Adenocarcinoma	88	TCGA-53-7813-D41063;TCGA-53-7813-D41065;TCGA-53-7813-D41069;TCGA-53-7813-D41072	C5ECD05C-F0BC-43C9-9F9B-747BF40673B6;CE53D275-2F09-480B-B9DD-7A65EC848C45;81C8185C-C45B-44F1-A49B-4F668D595E8F;B98BBB32-9B61-4BA9-8A39-D94A205614DC	Not Available;Not Available;Not Available;Not Available	11;11;11;11	40;40;146;146	40;40;62;62	Cisplatin;docetaxel;carboplatin;Taxol	Unknown;Unknown;Stable Disease;Stable Disease	3;3;3;3	Not Available;Not Available;Not Available;Not Available	Not Available;Not Available;Not Available;Not Available	Not Available;Not Available;Not Available;Not Available	Not Available;Not Available;Not Available;Not Available	Not Applicable;Not Applicable;Not Applicable;Not Applicable	Not Available;Not Available;Not Available;Not Available	Not Available;Not Available;Not Available;Not Available	NO;NO;NO;NO	Chemotherapy;Chemotherapy;Chemotherapy;Chemotherapy	Not Available;Not Available;Not Available;Not Available	Not Available;Not Available;Not Available;Not Available	Not Available;Not Available;Not Available;Not Available	NO;NO;NO;NO	2013;2013;2013;2013	1	Not Available	NO	Not Available	Not Available	Not Available
TCGA-55-6970	160.69.0	Nationwide Children's Hospital	22	LUAD	85CBF41C-C92A-49CE-8209-F6D1A682227E	12	TCGA	2016	R-Upper	Not Applicable	TCGA-55-6970	7cce924f-12a1-4895-9866-5d4b1869dde6	26	-24773	464	0		Not Available	Lung Adenocarcinoma	Not Available	TCGA-55-6970-D57906;TCGA-55-6970-D57907;TCGA-55-6970-D57908	E7D92A5F-612A-448A-B26A-B4E6D018D887;E03F99C9-6200-45D2-AFA8-A1289F63B270;E5FF3DC9-209A-481E-BF51-DB84716FF0C4	Not Available;Not Available;Not Available	28;28;28	117;117;183	89;89;162	Cisplatin;VP-16;Taxotere	Stable Disease;Stable Disease;Stable Disease	3;3;3	Not Available;Not Available;Not Available	Not Available;Not Available;Not Available	Not Available;Not Available;Not Available	Not Available;Not Available;Not Available	Not Applicable;Not Applicable;Not Applicable	Not Available;Not Available;Not Available	Not Available;Not Available;Not Available	NO;NO;NO	Chemotherapy;Chemotherapy;Chemotherapy	Not Available;Not Available;Not Available	Not Available;Not Available;Not Available	Not Available;Not Available;Not Available	NO;NO;NO	2014;2014;2014	Not Available	Not Available	NO	Not Available	Not Available	Not Available
TCGA-73-A9RS	423.36.0	Nationwide Children's Hospital	22	LUAD	7B9B507F-52C6-4378-88DE-BB5B744E3C70	12	TCGA	2016	R-Upper	Not Applicable	TCGA-73-A9RS	2A394996-809F-459F-A647-D209921CCBD2	17	-15162		0	305	Not Available	Lung Adenocarcinoma	Not Available	TCGA-73-A9RS-D60824;TCGA-73-A9RS-D60826;TCGA-73-A9RS-D60827;TCGA-73-A9RS-D60828;TCGA-73-A9RS-D60829;TCGA-73-A9RS-D60830	F9D3AD0B-B57B-4BC4-BE99-581990D65A30;0462262C-D185-4D68-B111-FE7D35239FFC;F252506A-D42C-4B51-8A33-83867E2282B5;91902CAB-804C-475D-855B-44440709C0BE;F29AAA5F-2DEF-42E3-AAB4-39BC2259681E;BC782E72-1B7C-451F-A7DD-FF17F0EA035A	Not Available;Not Available;Not Available;Not Available;Not Available;Not Available	17;17;17;17;17;17	186;186;186;242;284;Not Available	130;130;130;200;242;284	carboplatin;paclitaxel;bevacizumab;pemetrexed;docetaxel;gemcitabine	Clinical Progressive Disease;Clinical Progressive Disease;Clinical Progressive Disease;Clinical Progressive Disease;Clinical Progressive Disease;Not Applicable	6;6;6;6;6;6	Not Available;Not Available;Not Available;Not Available;Not Available;Not Available	Not Available;Not Available;Not Available;Not Available;Not Available;Not Available	Not Available;Not Available;Not Available;Not Available;Not Available;Not Available	Not Available;Not Available;Not Available;Not Available;Not Available;Not Available	Not Applicable;Not Applicable;Not Applicable;Not Applicable;Not Applicable;Not Applicable	Not Available;Not Available;Not Available;Not Available;Not Available;Not Available	Not Available;Not Available;Not Available;Not Available;Not Available;Not Available	NO;NO;NO;NO;NO;YES	Chemotherapy;Chemotherapy;Immunotherapy;Chemotherapy;Chemotherapy;Chemotherapy	Not Available;Not Available;Not Available;Not Available;Not Available;Not Available	Not Available;Not Available;Not Available;Not Available;Not Available;Not Available	Not Available;Not Available;Not Available;Not Available;Not Available;Not Available	NO;NO;YES;NO;NO;NO	2014;2014;2014;2014;2014;2014	1	Not Available	YES	Not Available	Not Available	FISH
TCGA-69-7764	196.64.0	Nationwide Children's Hospital	22	LUAD	45622D1B-603D-42A6-A3EA-D1A92DC3B29E	12	TCGA	2016	R-Upper	Not Applicable	TCGA-69-7764	243c6fd6-5516-46e5-bcef-292d93d7b7d3	26	-27693		0	414	Not Available	Lung Adenocarcinoma	Not Available																								0	Not Available	YES	Not Available	Not Available	Not Available
TCGA-55-8094	213.60.0	Nationwide Children's Hospital	22	LUAD	AC8B21AB-6269-49BE-9AE7-109F8A00ADBC	12	TCGA	2016	L-Upper	Not Applicable	TCGA-55-8094	69584d55-18f7-4786-b3cc-cd528500be44	8	-18903		0	4	Not Available	Lung Adenocarcinoma	Not Available																								Not Available	Not Available	YES	Not Available	Not Available	FISH
TCGA-95-A4VN	278.56.0	Nationwide Children's Hospital	22	LUAD	FEFFC59E-BDA3-49DF-BB01-08C5FBEC5EBC	12	TCGA	2016	R-Lower	Not Applicable	TCGA-95-A4VN	389F78A3-FA0B-406C-9434-AA0298341A8C	22	-22927		0	142	Not Available	Lung Adenocarcinoma	50																								Not Available	Not Available	YES	Not Available	Not Available	Not Available
TCGA-69-8254	222.60.0	Nationwide Children's Hospital	22	LUAD	7BA05C87-6817-46AA-A874-06E80B475E63	12	TCGA	2016	R-Lower	Not Applicable	TCGA-69-8254	f0c94f68-bfd9-45cb-b4fd-8bb1ae4e9a2b	4	-31134		0	77	Not Available	Lung Adenocarcinoma	Not Available																								Not Available	Not Available	YES	Other	Not Available	Not Available
TCGA-49-AAR3	423.36.0	Nationwide Children's Hospital	22	LUAD	9AC829B2-DB73-44F5-8432-E8637ED88B0E	12	TCGA	2016	R-Upper	Not Applicable	TCGA-49-AAR3	5813997A-D7DC-4F7C-8D4B-E979832168A9	18	-25469		0	1893	Not Available	Lung Adenocarcinoma	Not Available																								1	Not Available	Not Available	Not Available	Not Available	Not Available
TCGA-49-4510	58.77.0	Nationwide Children's Hospital	22	LUAD	0F6BBC1E-A2B6-4A02-968E-36A7DDA1A2BE	12	TCGA	2016	L-Upper	Not Applicable	TCGA-49-4510	f77b6930-a1ce-446e-a15d-c018cbbecfee	3	-18762	896	0		Not Available	Lung Adenocarcinoma	Not Available																								1	Not Available	Not Available	Not Available	Not Available	Not Available
TCGA-55-7281	166.67.0	Nationwide Children's Hospital	22	LUAD	458559D6-07DC-415C-8578-047CDC84A633	12	TCGA	2016	R-Middle	Not Applicable	TCGA-55-7281	659668e8-f0d9-4ff2-bbc8-9246f2ef49ab	6	-25870		0	18	Not Available	Lung Adenocarcinoma	Not Available	TCGA-55-7281-D47811;TCGA-55-7281-D47814;TCGA-55-7281-D47815;TCGA-55-7281-D47816;TCGA-55-7281-D47817;TCGA-55-7281-D47818	F65BFFAD-A23B-4066-829C-5D92F15865DE;B212E1D8-57BE-4365-BFBA-1EA76A701912;DC5037B4-AFDE-459F-8830-340492F0AA06;638427FC-0F5A-4F6A-8E41-E90771270BA7;5046F93F-1D01-4A67-9B87-ED115A6C742A;F582DDC9-3FBE-4AC6-870A-530C86640E54	Not Available;Not Available;Not Available;Not Available;Not Available;Not Available	28;28;28;28;28;28	474;579;579;Not Available;Not Available;Not Available	424;508;508;712;712;712	Carboplatin;Carboplatin;Alimta;Carboplatin;Taxol;Avastin	Clinical Progressive Disease;Clinical Progressive Disease;Clinical Progressive Disease;Partial Response;Partial Response;Partial Response	8;8;8;8;8;8	Not Available;Not Available;Not Available;Not Available;Not Available;Not Available	Not Available;Not Available;Not Available;Not Available;Not Available;Not Available	Not Available;Not Available;Not Available;Not Available;Not Available;Not Available	Not Available;Not Available;Not Available;Not Available;Not Available;Not Available	Not Applicable;Not Applicable;Not Applicable;Not Applicable;Not Applicable;Not Applicable	Not Available;Not Available;Not Available;Not Available;Not Available;Not Available	Not Available;Not Available;Not Available;Not Available;Not Available;Not Available	NO;NO;NO;NO;NO;NO	Chemotherapy;Chemotherapy;Chemotherapy;Chemotherapy;Chemotherapy;Chemotherapy	Not Available;Not Available;Not Available;Not Available;Not Available;Not Available	Not Available;Not Available;Not Available;Not Available;Not Available;Not Available	Not Available;Not Available;Not Available;Not Available;Not Available;Not Available	NO;NO;NO;NO;NO;NO	2013;2013;2013;2013;2013;2013	Not Available	Not Available	Not Available	Not Available	Not Available	Not Available
TCGA-69-7763	196.64.0	Nationwide Children's Hospital	22	LUAD	1A92E0D9-E549-4CF0-8096-BF2AA713D1C9	12	TCGA	2016	R-Middle	Not Applicable	TCGA-69-7763	1b31cdb3-1837-49d6-a857-1830f8800299	25	-25316		0	690	Not Available	Lung Adenocarcinoma	72																								1	Not Available	NO	Not Available	Not Available	Not Available
TCGA-78-7148	166.67.0	Nationwide Children's Hospital	22	LUAD	660AE6D6-5906-4588-BAF0-BE5815DA352F	12	TCGA	2016	L-Upper	Not Applicable	TCGA-78-7148	e8060c45-451d-4779-9584-f284db47e63e	4	-25990	626	0		Not Available	Lung Adenocarcinoma	Not Available																								0	Not Available	NO	Not Available	Not Available	Not Available
TCGA-97-A4M7	264.60.0	Nationwide Children's Hospital	22	LUAD	D260FE63-A7B6-43D6-B912-ABC8DDC6030E	12	TCGA	2016	R-Middle	Not Applicable	TCGA-97-A4M7	C6B680E3-D96E-4FC7-8053-77454B7A14FA	7	-27062		0	271	Not Available	Lung Adenocarcinoma	99																								0	Not Available	YES	L858R	Not Available	Not Available
TCGA-86-8668	238.60.0	Nationwide Children's Hospital	22	LUAD	C0E48B40-517E-4536-8D87-13478F0B4711	12	TCGA	2016	L-Lower	Not Applicable	TCGA-86-8668	f2d8b332-2f03-46e5-a9d5-f163972e5fa7	30	-22383		0	45	Not Available	Lung Adenocarcinoma	Not Available																								0	Not Available	Not Available	Not Available	Not Available	Not Available
TCGA-49-AAQV	406.37.0	Nationwide Children's Hospital	22	LUAD	E5BDA816-5C43-4167-AD60-9154EC20E833	12	TCGA	2016	L-Lower	Not Applicable	TCGA-49-AAQV	96DFA373-4597-49A5-942E-D9B4DC5D28FC	13	-23370	677	0		Not Available	Lung Adenocarcinoma	95.5																								1	Not Available	YES	Exon 19 Deletion	Not Available	FISH
TCGA-71-6725	144.70.0	Nationwide Children's Hospital	22	LUAD	3FD26105-3832-4905-8FA9-C7C2482D3425	12	TCGA	2016	R-Upper	Not Applicable	TCGA-71-6725	4b7cd595-e7f9-45a8-b736-a8c7c42d9539	9	-17793		0	61	Not Available	Lung Adenocarcinoma	Not Available	TCGA-71-6725-D70932;TCGA-71-6725-D70933	C96AEDBF-65F7-4278-9841-02DE35F2FBD4;58FFFDD4-06DF-4156-903D-ECAA85C8D3B5	Not Available;Not Available	10;10	127;127	107;107	Cisplatin;Etoposide	Clinical Progressive Disease;Clinical Progressive Disease	3;3	Not Available;Not Available	Not Available;Not Available	Not Available;Not Available	Not Available;Not Available	Not Applicable;Not Applicable	Not Available;Not Available	Not Available;Not Available	NO;NO	Chemotherapy;Chemotherapy	Not Available;Not Available	Not Available;Not Available	Not Available;Not Available	NO;NO	2015;2015	Not Available	Not Available	Not Available	Not Available	Not Available	Not Available
TCGA-55-7570	166.67.0	Nationwide Children's Hospital	22	LUAD	28646A8C-D1E7-4A1F-B0E5-BF2AC5C5EAED	12	TCGA	2016	R-Upper	Not Applicable	TCGA-55-7570	ff07ea4b-4e50-410d-99d6-96a351dad7b1	11	-22218		0	6	Not Available	Lung Adenocarcinoma	Not Available																								Not Available	Not Available	Not Available	Not Available	Not Available	Not Available
TCGA-05-4402	58.77.0	Nationwide Children's Hospital	22	LUAD	1373B0C9-ABFA-4184-B18D-B75EB894BDE2	12	TCGA	2016	R-Lower	Not Applicable	TCGA-05-4402	722d6818-f1cb-49f4-b68a-fd0a31304681	22	-20819	244	0		Not Available	Lung Adenocarcinoma	Not Available	TCGA-05-4402-D36467;TCGA-05-4402-D36468;TCGA-05-4402-D36469	C22C6B31-7A7B-4961-B95D-137666A2C3FF;BA9F9930-88F2-4DA0-982D-BEDBEA793B76;8CEA61DA-614E-4CE9-8202-877E85ECC83F	Not Available;Not Available;Not Available	5;5;5	91;91;122	30;30;122	Carboplatin;Vinorelbine;Erlotinib	Complete Response;Complete Response;Complete Response	12;12;12	Not Available;Not Available;Not Available	Not Available;Not Available;Not Available	Not Available;Not Available;Not Available	Not Available;Not Available;Not Available	Not Applicable;Not Applicable;Not Applicable	Not Available;Not Available;Not Available	Not Available;Not Available;Not Available	NO;NO;NO	Chemotherapy;Chemotherapy;Immunotherapy	Not Available;Not Available;Not Available	Not Available;Not Available;Not Available	Not Available;Not Available;Not Available	NO;NO;NO	2012;2012;2012	Not Available	Not Available	Not Available	Not Available	Not Available	Not Available
TCGA-67-4679	119.76.0	Nationwide Children's Hospital	22	LUAD	9F12FDD3-967A-485F-A991-A922242E92A5	12	TCGA	2016	R-Lower	Not Applicable	TCGA-67-4679	3e635902-5310-4406-8b4d-a238ce382639	21	-25202		0	448	Not Available	Lung Adenocarcinoma	Not Available																								Not Available	Not Available	NO	Not Available	Not Available	Not Available
TCGA-05-4422	58.77.0	Nationwide Children's Hospital	22	LUAD	E2343778-3387-4484-9E6B-104232B3F50F	12	TCGA	2016	L-Lower	Not Applicable	TCGA-05-4422	44dec838-b653-42a7-a58b-a1fd232cd68c	22	-24837		0	365	Not Available	Lung Adenocarcinoma	Not Available																								Not Available	Not Available	Not Available	Not Available	Not Available	Not Available
TCGA-55-7227	166.67.0	Nationwide Children's Hospital	22	LUAD	32DB2D03-157A-4B4E-8240-A7626AA7E140	12	TCGA	2016	R-Lower	Not Applicable	TCGA-55-7227	4e7b2af4-b158-41a7-be22-bea227a759e6	6	-28458		0	53	Not Available	Lung Adenocarcinoma	Not Available	TCGA-55-7227-D65705;TCGA-55-7227-D65706;TCGA-55-7227-D65707	5BC0FDF2-9109-4D86-A20D-1322832BE50E;2D4D2D9E-CEB1-4321-A97C-750CB79A547B;DEF1B875-0578-458E-9F26-D60CAAD1BB9B	Not Available;Not Available;Not Available	26;26;26	409;409;876	289;289;442	Carboplatin;Pemetrexed;Pemetrexed	Stable Disease;Stable Disease;Clinical Progressive Disease	9;9;9	Not Available;Not Available;Not Available	Not Available;Not Available;Not Available	Not Available;Not Available;Not Available	Not Available;Not Available;Not Available	Not Applicable;Not Applicable;Not Applicable	Not Available;Not Available;Not Available	Not Available;Not Available;Not Available	NO;NO;NO	Chemotherapy;Chemotherapy;Chemotherapy	Not Available;Not Available;Not Available	Not Available;Not Available;Not Available	Not Available;Not Available;Not Available	NO;NO;NO	2014;2014;2014	Not Available	Not Available	Not Available	Not Available	Not Available	Not Available
TCGA-55-1594	37.77.0	Nationwide Children's Hospital	22	LUAD	B305A34F-AD84-4606-8BA3-F87E2B8322A9	12	TCGA	2016	R-Lower	Not Applicable	TCGA-55-1594	6d72de06-232a-4983-a06c-eba6d82cb3f1	14	-25008		0	1178	1178	Lung Adenocarcinoma	Not Available																								Not Available	Not Available	Not Available	Not Available	Not Available	Not Available
TCGA-49-AAR4	423.36.0	Nationwide Children's Hospital	22	LUAD	99200CFC-5B32-46F0-9683-6735B4FEA595	12	TCGA	2016	L-Upper	Not Applicable	TCGA-49-AAR4	765AD5A5-134B-4680-A6D4-1DD113DC47CC	18	-18939	879	0		Not Available	Lung Adenocarcinoma	109.4	TCGA-49-AAR4-D65009;TCGA-49-AAR4-D65010	4477C3EF-3A88-4C2F-955E-149887AC8C8F;AB97458F-B092-494A-BCEE-2FD308ED618A	Not Available;Not Available	17;17	61;61	57;57	TAXOL;CARBOPLATIN	Partial Response;Partial Response	9;9	Not Available;Not Available	Not Available;Not Available	Not Available;Not Available	Not Available;Not Available	Not Applicable;Not Applicable	Not Available;Not Available	Not Available;Not Available	NO;NO	Chemotherapy;Chemotherapy	Not Available;Not Available	Not Available;Not Available	Not Available;Not Available	NO;NO	2014;2014	1	Not Available	Not Available	Not Available	Not Available	Not Available
TCGA-62-A46Y	258.59.0	Nationwide Children's Hospital	22	LUAD	5D8A9920-3878-4D12-86BC-635E0E7B94AA	12	TCGA	2016	R-Lower	Not Applicable	TCGA-62-A46Y	562A562B-CA03-44AC-B282-B51B457D8DAE	30	-25905	414	0		Not Available	Lung Adenocarcinoma	Not Available	TCGA-62-A46Y-D36365;TCGA-62-A46Y-D40578	55FA6477-77DE-4CB4-9BDF-8AC7045569AA;06D3010F-39E9-4C9D-96D8-EAE50C4C705B	Not Available;Not Available	30;25	256;256	74;74	Cisplatin;Navelbine	Complete Response;Complete Response	10;2	Not Available;Not Available	Not Available;Not Available	Not Available;Not Available	Not Available;Not Available	Not Applicable;Not Applicable	Not Available;Not Available	Not Available;Not Available	NO;NO	Chemotherapy;Chemotherapy	Not Available;Not Available	Not Available;Not Available	Not Available;Not Available	NO;NO	2012;2013	Unknown	Not Available	NO	Not Available	Not Available	Not Available
TCGA-86-8054	213.60.0	Nationwide Children's Hospital	22	LUAD	4C9B8F48-9DA5-498F-AB4C-A581DBA04158	12	TCGA	2016	R-Upper	Not Applicable	TCGA-86-8054	0fe909ea-d52c-4b71-816f-57f62d4a5744	2	-22584		0	19	Not Available	Lung Adenocarcinoma	Not Available	TCGA-86-8054-D41093;TCGA-86-8054-D41094	AB80A551-9E5E-4095-8852-00599B1C8859;7BBDF359-8AE5-4BBC-9539-38B87210A586	Not Available;Not Available	12;12	136;136	65;65	Paclitaxel;Cisplatin	Complete Response;Complete Response	3;3	Not Available;Not Available	Not Available;Not Available	Not Available;Not Available	Not Available;Not Available	Not Applicable;Not Applicable	Not Available;Not Available	Not Available;Not Available	NO;NO	Chemotherapy;Chemotherapy	Not Available;Not Available	Not Available;Not Available	Not Available;Not Available	NO;NO	2013;2013	Not Evaluated	Not Available	NO	Not Available	Not Available	Not Available
TCGA-62-A46S	258.59.0	Nationwide Children's Hospital	22	LUAD	07907015-16F2-4DE0-8550-AC7EA7DD8CAD	12	TCGA	2016	L-Upper	Not Applicable	TCGA-62-A46S	E00A60D7-4253-443D-A187-680AD0931349	29	-26825	1653	0		Not Available	Lung Adenocarcinoma	Not Available	TCGA-62-A46S-D36326;TCGA-62-A46S-D40574	A78743CC-2953-4ECE-A4AE-0C60106B1A3C;C9C16A96-C581-4DB9-B7F3-5B6ACCC39DFC	Not Available;Not Available	31;25	198;198	78;78	Tarceva;Placebo	Unknown;Unknown	10;2	Not Available;Not Available	Not Available;Not Available	Not Available;Not Available	Not Available;Not Available	Not Applicable;Not Applicable	Not Available;Not Available	Not Available;Not Available	NO;NO	Targeted Molecular therapy;Targeted Molecular therapy	Not Available;Not Available	Not Available;Not Available	Not Available;Not Available	YES;YES	2012;2013	0	Not Available	NO	Not Available	Not Available	Not Available
TCGA-97-8177	222.60.0	Nationwide Children's Hospital	22	LUAD	D8138437-C5E7-4054-8A43-AA7C10FA46F5	12	TCGA	2016	L-Lower	Not Applicable	TCGA-97-8177	09078761-1c14-4d01-8e15-535c19a9b0f9	13	-21648		0	147	Not Available	Lung Adenocarcinoma	97	TCGA-97-8177-D32866;TCGA-97-8177-D32868;TCGA-97-8177-D44245	E1EB8A22-561A-4E54-9A4A-AE4C3AB3056A;AA1A57A5-C0DC-4888-A6D2-E6C632A31929;46424E43-2394-4493-8F96-9A71AF33D4F8	Not Available;Not Available;Not Available	14;14;19	Not Available;Not Available;Not Available	93;93;205	Alimta;CARBOplatin;Tarceva	Not Available;Not Available;Not Available	6;6;6	Not Available;Not Available;Not Available	Not Available;Not Available;Not Available	Not Available;Not Available;Not Available	Not Available;Not Available;Not Available	Not Applicable;Not Applicable;Not Applicable	Not Available;Not Available;Not Available	Not Available;Not Available;Not Available	YES;YES;YES	Chemotherapy;Chemotherapy;Targeted Molecular therapy	Not Available;Not Available;Not Available	Not Available;Not Available;Not Available	Not Available;Not Available;Not Available	NO;NO;NO	2012;2012;2013	0	Not Available	YES	L858R	Not Available	Not Available
TCGA-05-5425	84.73.0	Nationwide Children's Hospital	22	LUAD	0CD513F4-BAE5-45D0-8986-4E776C2B2A33	12	TCGA	2016	R-Upper	Not Applicable	TCGA-05-5425	9b4eeecb-6aff-435b-a244-ec362af92b7f	22	-25020		0	90	Not Available	Lung Adenocarcinoma	Not Available	TCGA-05-5425-D36415;TCGA-05-5425-D36417;TCGA-05-5425-D36418;TCGA-05-5425-D36419	B19108E0-0562-45A5-A84F-1EB6D1A472B0;5BEC112E-BA69-4195-810A-A41A10693781;188127D6-E1B8-4C4D-907E-3CEEF9D3C816;48588402-EA64-4934-989B-E4FAB2CEC262	Not Available;Not Available;Not Available;Not Available	5;5;5;5	761;761;669;Not Available	700;700;608;792	Paclitaxel;Carboplatin;Gefitinib;Erlotinib	Clinical Progressive Disease;Clinical Progressive Disease;Clinical Progressive Disease;Not Applicable	12;12;12;12	Not Available;Not Available;Not Available;Not Available	Not Available;Not Available;Not Available;Not Available	Not Available;Not Available;Not Available;Not Available	Not Available;Not Available;Not Available;Not Available	Not Applicable;Not Applicable;Not Applicable;Not Applicable	Not Available;Not Available;Not Available;Not Available	Not Available;Not Available;Not Available;Not Available	NO;NO;NO;YES	Chemotherapy;Chemotherapy;Immunotherapy;Immunotherapy	Not Available;Not Available;Not Available;Not Available	Not Available;Not Available;Not Available;Not Available	Not Available;Not Available;Not Available;Not Available	NO;NO;NO;NO	2012;2012;2012;2012	Not Available	Not Available	Not Available	Not Available	Not Available	Not Available
TCGA-49-6744	144.70.0	Nationwide Children's Hospital	22	LUAD	E4849CD1-90BC-4C26-9D2F-1B2F71546391	12	TCGA	2016	L-Upper	Not Applicable	TCGA-49-6744	15340dd3-84ae-49fb-989a-eb212f3e73da	10	-23484		0	890	Not Available	Lung Adenocarcinoma	Not Available	TCGA-49-6744-D16686	9954442a-123d-4dc2-a41d-966d898e3090	Not Available	23	108	16	Not Available	Not Available	9	Not Available	Not Available	Not Available	ADJUVANT	Not Applicable	1	IV	NO	Chemotherapy	Not Available	Not Available	Not Available	Not Available	2011	Not Available	Not Available	Not Available	Not Available	Not Available	Not Available
TCGA-44-6778	144.70.0	Nationwide Children's Hospital	22	LUAD	51BED102-E3B7-488C-BF16-074F13BC9AF7	12	TCGA	2016	Discrepancy	Not Available	TCGA-44-6778	5d5cc436-6e57-4d23-a164-7f5153c2e666	31	-21725		0	1110	Not Available	Lung Adenocarcinoma	53																								Not Available	Not Available	Not Available	Not Available	Not Available	Not Available
TCGA-75-6206	119.76.0	Nationwide Children's Hospital	22	LUAD	1522B95A-6D73-4947-85B5-A32BBFE30909	12	TCGA	2016	R-Upper	Not Applicable	TCGA-75-6206	c4c1469d-752f-42b6-8686-714ad4a8ac97	21	Not Available		Not Available		Not Available	Lung Adenocarcinoma	Not Available																								Not Available	Not Available	Not Available	Not Available	Not Available	Not Available
TCGA-80-5607	160.69.0	Nationwide Children's Hospital	22	LUAD	AA720769-6C1D-4041-92F2-B3D5A5405A92	12	TCGA	2016	L-Upper	Not Applicable	TCGA-80-5607	645903b5-ba37-48a1-985b-a019b8db3236	12	Not Available		Not Available		Not Available	Lung Adenocarcinoma	Not Available																								1	Not Available	Not Available	Not Available	Not Available	Not Available
TCGA-NJ-A4YF	278.56.0	Nationwide Children's Hospital	22	LUAD	D1C60CC1-CA6C-431A-903F-D0C3844901B9	12	TCGA	2016	R-Upper	Not Applicable	TCGA-NJ-A4YF	595FC3AD-F603-421B-B130-52F1F617050B	25	-18584		0	1720	Not Available	Lung Adenocarcinoma	77.5																								Not Evaluated	Not Available	NO	Not Available	Not Available	Not Available
TCGA-78-7220	166.67.0	Nationwide Children's Hospital	22	LUAD	D4BDF08C-6FBB-41EE-A68A-DCC73AF0657D	12	TCGA	2016	L-Upper	Not Applicable	TCGA-78-7220	fd5c44ef-ea50-4fba-9e8d-e371cf34ebdb	8	-19480	807	0		Not Available	Lung Adenocarcinoma	Not Available																								0	Not Available	NO	Not Available	Not Available	Not Available
TCGA-50-6595	144.70.0	Nationwide Children's Hospital	22	LUAD	FB4A64E3-16BF-42B7-A9B4-638582A6929C	12	TCGA	2016	R-Upper	Not Applicable	TCGA-50-6595	82476d2d-e403-4f6b-8dd6-cc84e3329478	25	-27197	189	0		Not Available	Lung Adenocarcinoma	Not Available	TCGA-50-6595-D44132	5CE76459-2545-4AE1-BFB7-D99A28C8576B	Not Available	13	162	123	Carboplatin	Clinical Progressive Disease	6	Not Available	Not Available	Not Available	Not Available	Not Applicable	Not Available	Not Available	NO	Chemotherapy	Not Available	Not Available	Not Available	NO	2013	Not Available	Not Available	YES	Not Available	Not Available	Not Available
TCGA-78-7167	183.66.0	Nationwide Children's Hospital	22	LUAD	1F9F9C74-B797-4337-98FC-83BF1C4AABB5	12	TCGA	2016	Not Available	Not Applicable	TCGA-78-7167	fe3eeeb6-0db4-46d7-a020-55604d474c12	4	-28295	2681	0		Not Available	Lung Adenocarcinoma	Not Available																								1	Not Available	NO	Not Available	Not Available	Not Available
TCGA-95-7948	204.62.0	Nationwide Children's Hospital	22	LUAD	1FD59604-6007-49B7-A129-F2625ADABDC7	12	TCGA	2016	R-Lower	Not Applicable	TCGA-95-7948	a52e99d6-a61a-439d-b0b1-ca7a0eabcb04	22	-15363		0	133	Not Available	Lung Adenocarcinoma	87																								Not Available	Not Available	Not Available	Not Available	Not Available	Not Available
TCGA-75-6207	119.76.0	Nationwide Children's Hospital	22	LUAD	9D053BB5-A5D1-4020-AB7A-989D55F2ACCD	12	TCGA	2016	R-Upper	Not Applicable	TCGA-75-6207	58babefe-7e81-4594-ba29-50d1de92a5ab	21	Not Available		Not Available		Not Available	Lung Adenocarcinoma	Not Available																								Not Available	Not Available	Not Available	Not Available	Not Available	Not Available
TCGA-05-4389	58.77.0	Nationwide Children's Hospital	22	LUAD	054ECF3E-EED9-4AB2-AE3D-47CC70EDC6CA	12	TCGA	2016	R-Upper	Not Applicable	TCGA-05-4389	a3de401d-91fe-49a2-bb07-81c1a06506e6	22	-25660		0	1369	Not Available	Lung Adenocarcinoma	Not Available																								Not Available	Not Available	Not Available	Not Available	Not Available	Not Available
TCGA-05-5429	84.73.0	Nationwide Children's Hospital	22	LUAD	6853337D-7E1D-4AEA-86E5-9A18E3631CC3	12	TCGA	2016	L-Upper	Not Applicable	TCGA-05-5429	63bd2175-4b7c-44c9-aef3-9efc8f79837b	22	-22066		0	30	Not Available	Lung Adenocarcinoma	Not Available																								Not Available	Not Available	Not Available	Not Available	Not Available	Not Available
TCGA-55-7907	196.64.0	Nationwide Children's Hospital	22	LUAD	F7ED9CD8-CD9B-487C-9042-C34F9202C6B7	12	TCGA	2016	L-Upper	Not Applicable	TCGA-55-7907	bf755bc2-b7aa-4c3c-8b3c-58b089b5cab6	10	-28201		0	16	Not Available	Lung Adenocarcinoma	75																								Not Available	Not Available	Not Available	Not Available	Not Available	Not Available
TCGA-67-3776	52.74.0	Nationwide Children's Hospital	22	LUAD	BD9203DC-13FF-4DC0-BCD6-AD22F8348DB1	12	TCGA	2016	R-Lower	Not Applicable	TCGA-67-3776	102fba48-b23a-46d4-8371-71c11c1a6654	21	-20940		0	61	579	Lung Adenocarcinoma	Not Available																								Not Available	Not Available	NO	Not Available	Not Available	Not Available
TCGA-73-4677	58.77.0	Nationwide Children's Hospital	22	LUAD	69146A13-3C98-4A02-9B06-4EC381DE9A9F	12	TCGA	2016	R-Upper	Not Applicable	TCGA-73-4677	03c3409a-9d16-41d0-9e26-f9fc2547a4c8	7	-27381	38	0		Not Available	Lung Adenocarcinoma	Not Available																								Not Available	Not Available	NO	Not Available	Not Available	Not Available
TCGA-97-8172	222.60.0	Nationwide Children's Hospital	22	LUAD	E47AC7F0-7ADA-430D-A718-6950B7792E78	12	TCGA	2016	R-Upper	Not Applicable	TCGA-97-8172	cbf1f718-6bb7-4daf-b9d6-fb294281decb	13	-27416		0	182	Not Available	Lung Adenocarcinoma	64.98																								1	Not Available	YES	Not Available	Not Available	Not Available
TCGA-75-5147	84.73.0	Nationwide Children's Hospital	22	LUAD	84F00385-9F72-4BBA-91BC-5B7C4F7EEB77	12	TCGA	2016	R-Upper	Not Applicable	TCGA-75-5147	d2824e6d-3784-45c2-9b0f-52b17356b5da	6	Not Available		Not Available		Not Available	Lung Adenocarcinoma	Not Available																								Not Available	Not Available	NO	Not Available	Not Available	Not Available
TCGA-50-5045	84.73.0	Nationwide Children's Hospital	22	LUAD	A4DB8A0E-5C50-4C43-8001-3329B8209088	12	TCGA	2016	R-Lower	Not Applicable	TCGA-50-5045	9ee20c0d-a1c3-47f3-abda-131b3f190f52	30	-20961	2174	0		Not Available	Lung Adenocarcinoma	Not Available																								Not Available	Not Available	Not Available	Not Available	Not Available	Not Available
TCGA-44-A4SU	264.60.0	Nationwide Children's Hospital	22	LUAD	DC7645A9-39B7-4AB6-BE02-C34E16105F2B	12	TCGA	2016	R-Lower	Not Applicable	TCGA-44-A4SU	BF34664D-423D-4257-99D4-797F7D366455	29	-24820		0	76	Not Available	Lung Adenocarcinoma	74																								1	Not Available	Not Available	Not Available	Not Available	Not Available
TCGA-55-8301	222.60.0	Nationwide Children's Hospital	22	LUAD	3DFE194B-A4B8-46F6-BF60-BFB398291388	12	TCGA	2016	R-Lower	Not Applicable	TCGA-55-8301	b36b7567-30d3-4d0c-84c4-b203986e0fdb	3	-21535		0	44	Not Available	Lung Adenocarcinoma	Not Available	TCGA-55-8301-D56263;TCGA-55-8301-D56264	81EAC4EA-9876-4E67-B2D2-230762F91928;D6B06699-89FF-4995-95D5-D7B9B1095651	Not Available;Not Available	30;30	Not Available;Not Available	261;261	Carboplatin;Taxol	Partial Response;Partial Response	1;1	Not Available;Not Available	Not Available;Not Available	Not Available;Not Available	Not Available;Not Available	Not Applicable;Not Applicable	Not Available;Not Available	Not Available;Not Available	NO;NO	Chemotherapy;Chemotherapy	Not Available;Not Available	Not Available;Not Available	Not Available;Not Available	NO;NO	2014;2014	Unknown	Not Available	Not Available	Not Available	Not Available	Not Available
TCGA-55-1596	37.77.0	Nationwide Children's Hospital	22	LUAD	4CE8C47F-95E9-41C4-B2D6-C82AC4A8D986	12	TCGA	2016	R-Upper	Not Applicable	TCGA-55-1596	199386c2-bb53-4fad-a1b6-59ab216a4a50	13	-20381		0	1375	Not Available	Lung Adenocarcinoma	Not Available	TCGA-55-1596-D40545;TCGA-55-1596-D40546	D3AC7328-D4A7-4F72-86F7-07379246F800;5871BBDC-FC66-413D-8DE6-E44CB7DACA4D	Not Available;Not Available	22;22	Not Available;Not Available	34;34	Carboplatin;Taxol	Complete Response;Complete Response	2;2	Not Available;Not Available	Not Available;Not Available	Not Available;Not Available	Not Available;Not Available	Not Applicable;Not Applicable	Not Available;Not Available	Not Available;Not Available	NO;NO	Chemotherapy;Chemotherapy	Not Available;Not Available	Not Available;Not Available	Not Available;Not Available	NO;NO	2013;2013	Not Available	Not Available	Not Available	Not Available	Not Available	Not Available
TCGA-55-A4DG	258.59.0	Nationwide Children's Hospital	22	LUAD	6D1C6AA9-6911-4391-8F16-334DDAD66731	12	TCGA	2016	R-Upper	Not Applicable	TCGA-55-A4DG	3E34C7D9-90FA-41E2-BA6B-4BBC332ADC4E	25	-26044		0	162	Not Available	Lung Adenocarcinoma	61																								Not Evaluated	Not Available	Unknown	Not Available	Not Available	Not Available
TCGA-49-AARE	423.36.0	Nationwide Children's Hospital	22	LUAD	AC12B812-C998-41BE-82BA-B2CE0C7D22D1	12	TCGA	2016	R-Upper	Not Applicable	TCGA-49-AARE	CD9E70E4-8622-4A07-8646-63F8275C1737	19	-18893	1229	0		Not Available	Lung Adenocarcinoma	107.2																								1	Not Available	Not Available	Not Available	Not Available	Not Available
TCGA-50-6592	119.76.0	Nationwide Children's Hospital	22	LUAD	9DAFFDE3-2100-472D-9A16-1863DBB35D10	12	TCGA	2016	L-Lower	Not Applicable	TCGA-50-6592	09918b81-4696-4cba-a45a-5fe7407c2337	25	-26191	777	0		Not Available	Lung Adenocarcinoma	Not Available																								Not Available	Not Available	Not Available	Not Available	Not Available	Not Available
TCGA-J2-A4AG	258.59.0	Nationwide Children's Hospital	22	LUAD	95F2FE1C-87DC-4EBB-AD7F-875CD99F6B5A	12	TCGA	2016	L-Upper	Not Applicable	TCGA-J2-A4AG	E21E2AF3-DC71-41FA-94BA-7A7929F47D90	27	-24224		0	238	Not Available	Lung Adenocarcinoma	Not Available																								Not Available	Not Available	NO	Not Available	Not Available	Not Available
TCGA-67-3771	37.77.0	Nationwide Children's Hospital	22	LUAD	88116CFC-F872-4C55-9E27-4678008DBD81	12	TCGA	2016	L-Upper	Not Applicable	TCGA-67-3771	0df573ee-28f0-4244-b434-09e6ca59fbf0	21	-28406		0	610	Not Available	Lung Adenocarcinoma	Not Available																								Not Available	Not Available	NO	Not Available	Not Available	Not Available
TCGA-73-4662	58.77.0	Nationwide Children's Hospital	22	LUAD	1C92C16E-C1F5-4239-92D7-B2C4BB44CE9A	12	TCGA	2016	L-Upper	Not Applicable	TCGA-73-4662	294ff941-aea1-4588-9a0e-e9f5393e2bb6	6	-23762		0	912	Not Available	Lung Adenocarcinoma	116																								0	Not Available	NO	Not Available	Not Available	Not Available
TCGA-05-5420	84.73.0	Nationwide Children's Hospital	22	LUAD	C67C9A1E-4AA8-4BA9-B474-5AAF69227A95	12	TCGA	2016	L-Upper	Not Applicable	TCGA-05-5420	8b119d1c-6d21-4bbd-8a00-12da7b97d6c4	22	-24472		0	31	Not Available	Lung Adenocarcinoma	Not Available																								Not Available	Not Available	Not Available	Not Available	Not Available	Not Available
TCGA-86-8056	213.60.0	Nationwide Children's Hospital	22	LUAD	D33FFE7D-EDCD-4C4D-A899-85324F21407B	12	TCGA	2016	Other (please specify)	Right upper, lower	TCGA-86-8056	472337c2-a2fc-403a-8c17-69511193128b	9	-23369		0	0	Not Available	Lung Adenocarcinoma	Not Available																								0	Not Available	NO	Not Available	Not Available	Not Available
TCGA-J2-A4AE	258.59.0	Nationwide Children's Hospital	22	LUAD	57FE6E7E-D0A7-43CC-BA0C-4632BB469ED5	12	TCGA	2016	L-Upper	Not Applicable	TCGA-J2-A4AE	E5F956DD-F49F-435C-83C3-5B1B0A2050ED	27	-28163		0	282	Not Available	Lung Adenocarcinoma	89																								Not Available	Not Available	NO	Not Available	Not Available	Not Available
TCGA-44-7669	183.66.0	Nationwide Children's Hospital	22	LUAD	A9369F63-53EE-4B7C-8898-DFD8BB82FE07	12	TCGA	2016	R-Upper	Not Applicable	TCGA-44-7669	4b22ad71-c585-4077-ad3c-c6e026d0c7fa	21	-21893	574	0		Not Available	Lung Adenocarcinoma	52	TCGA-44-7669-D20477;TCGA-44-7669-D20479;TCGA-44-7669-D20476;TCGA-44-7669-D20478	8187bd18-8f5a-4de2-9aa1-fc17056a991c;600924bb-9e59-41f0-9493-647a4c8d40e8;c6e5598b-8c2a-45db-9833-9ca073f0c347;96593f12-a433-4978-8449-36f7fb287d10	Not Available;Not Available;Not Available;Not Available	13;13;13;13	180;539;180;539	117;539;117;539	Alimta;Carboplatin;Cisplatin;Gemzar	Not Available;Not Available;Not Available;Not Available	1;1;1;1	4;1;4;1	975;460;145;1900	mg;mg;mg;mg	ADJUVANT;PALLIATIVE;ADJUVANT;PALLIATIVE	Not Applicable;Not Applicable;Not Applicable;Not Applicable	1;2;1;2	IV;IV;IV;IV	NO;NO;NO;NO	Chemotherapy;Chemotherapy;Chemotherapy;Chemotherapy	Not Available;Not Available;Not Available;Not Available	3900;460;580;1900	mg;mg;mg;mg	Not Available;Not Available;Not Available;Not Available	2012;2012;2012;2012	Not Available	Not Available	Not Available	Not Available	Not Available	Not Available
TCGA-44-8119	213.60.0	Nationwide Children's Hospital	22	LUAD	9C4EDDBC-DF79-4599-B7B4-230BA9EEBD36	12	TCGA	2016	R-Upper	Not Applicable	TCGA-44-8119	230dc42d-681c-4e31-9d2e-c724e61829fb	31	-27003		0	99	Not Available	Lung Adenocarcinoma	40																								0	Not Available	Unknown	Not Available	Not Available	Not Available
TCGA-50-5941	119.76.0	Nationwide Children's Hospital	22	LUAD	F4EC3B5D-C9AB-40BB-80AF-FD90B7C4366B	12	TCGA	2016	R-Upper	Not Applicable	TCGA-50-5941	f3f024c2-52f1-400e-946c-398f5b72e6dc	2	-20350		0	285	Not Available	Lung Adenocarcinoma	Not Available	TCGA-50-5941-D32131;TCGA-50-5941-D32132	c30f3b22-ea7d-4ef7-8735-85a743e37de2;1d4ba45d-7254-42be-a255-644f5af80b46	Not Available;Not Available	17;17	Not Available;Not Available	Not Available;Not Available	Cisplatin;Docetaxel	Complete Response;Complete Response	5;5	Not Available;Not Available	Not Available;Not Available	Not Available;Not Available	Not Available;Not Available	Not Applicable;Not Applicable	Not Available;Not Available	Not Available;Not Available	NO;NO	Chemotherapy;Chemotherapy	Not Available;Not Available	Not Available;Not Available	Not Available;Not Available	NO;NO	2012;2012	Not Available	Not Available	Not Available	Not Available	Not Available	Not Available
TCGA-64-5781	84.73.0	Nationwide Children's Hospital	22	LUAD	6ABCCCDF-7CF2-4523-B397-A8B471990614	12	TCGA	2016	R-Upper	Not Applicable	TCGA-64-5781	41c4c704-825e-49f5-9d54-dbd7d30725e0	3	-20219		0	1202	Not Available	Lung Adenocarcinoma	73	TCGA-64-5781-D11407;TCGA-64-5781-D11405;TCGA-64-5781-D11406;TCGA-64-5781-D31491;TCGA-64-5781-D31492;TCGA-64-5781-D31493	92010938-ac4a-4ab1-b25e-dba6632b92ba;4ffd6d8f-3ded-49b0-a532-d0fb97ef1033;83cf163f-43dc-4a75-9ed6-a433a2226488;04bd06de-39e1-47d6-bdb4-de3aeccf9f63;86ff15d3-47d0-47e5-ad61-cded2ed6345d;acadc104-cf2b-4ac0-8598-f4e35edbb3d1	Not Available;Not Available;Not Available;Not Available;Not Available;Not Available	3;3;3;3;3;3	187;215;215;215;215;187	159;101;101;131;131;159	Bevacizumab;Cisplatin;Gemcitabine;Cisplatin;Gemcitabine;Bevacizumab	Not Available;Not Available;Not Available;Complete Response;Complete Response;Complete Response	5;5;5;5;5;5	3;4;4;Not Available;Not Available;Not Available	15;75;1250;Not Available;Not Available;Not Available	mg/kg;mg/m2;mg/m2;Not Available;Not Available;Not Available	PROGRESSION;ADJUVANT;PROGRESSION;Not Available;Not Available;Not Available	Not Applicable;Not Applicable;Not Applicable;Not Applicable;Not Applicable;Not Applicable	1;1;1;Not Available;Not Available;Not Available	IV;IV;IV;Not Available;Not Available;Not Available	NO;NO;NO;NO;NO;NO	Chemotherapy;Chemotherapy;Chemotherapy;Chemotherapy;Chemotherapy;Chemotherapy	Not Available;Not Available;Not Available;Not Available;Not Available;Not Available	Not Available;Not Available;Not Available;Not Available;Not Available;Not Available	Not Available;Not Available;Not Available;Not Available;Not Available;Not Available	Not Available;Not Available;Not Available;NO;NO;NO	2011;2011;2011;2012;2012;2012	0	Not Available	Not Available	Not Available	Not Available	Not Available
TCGA-73-4666	58.77.0	Nationwide Children's Hospital	22	LUAD	7CC68F70-07F1-4FDB-B6AF-25C8FF5075EC	12	TCGA	2016	R-Upper	Not Applicable	TCGA-73-4666	4c31127e-d095-4978-9dac-35153c27f6ed	6	-19074		0	618	Not Available	Lung Adenocarcinoma	Not Available	TCGA-73-4666-D13246;TCGA-73-4666-D13245	6e0afbee-c9ca-4103-850d-1c7e07b03d56;d23a0b04-32a9-428b-b725-89722eeb2d40	Not Available;Not Available	6;6	119;119	56;56	carboplatin;taxol	Not Available;Not Available	12;12	4;4	Not Available;Not Available	mg;mg	ADJUVANT;ADJUVANT	Not Applicable;Not Applicable	1;1	IV;IV	NO;NO	Chemotherapy;Chemotherapy	Not Available;Not Available	Not Available;Not Available	mg;mg	Not Available;Not Available	2010;2010	0	Not Available	NO	Not Available	Not Available	Not Available
TCGA-L9-A8F4	406.37.0	Nationwide Children's Hospital	22	LUAD	3C587292-D41C-4B9F-BF9B-242A5C118C3F	12	TCGA	2016	L-Upper	Not Applicable	TCGA-L9-A8F4	927FC5E0-2C14-4C20-A49B-F10D8A1175C3	14	-23617		0	102	Not Available	Lung Adenocarcinoma	35																								0	Not Available	NO	Not Available	Not Available	Not Available
TCGA-69-8253	222.60.0	Nationwide Children's Hospital	22	LUAD	1F3BEBBD-F509-4A8C-BC7E-EF8D464ECAFF	12	TCGA	2016	R-Lower	Not Applicable	TCGA-69-8253	44d8c859-4b7a-4e9d-bffc-0de0e6afdcc4	1	-21771		0	100	Not Available	Lung Adenocarcinoma	Not Available	TCGA-69-8253-D32564;TCGA-69-8253-D32565	E2D64977-0DCC-4BF6-A66E-7D40AF9263AF;3AF5EEC9-47EC-4D16-8427-FE85149B06A5	Not Available;Not Available	1;1	Not Available;Not Available	55;55	Cisplatin;Pemetrexed	Not Applicable;Not Applicable	6;6	Not Available;Not Available	Not Available;Not Available	Not Available;Not Available	Not Available;Not Available	Not Applicable;Not Applicable	Not Available;Not Available	Not Available;Not Available	YES;YES	Chemotherapy;Chemotherapy	Not Available;Not Available	Not Available;Not Available	Not Available;Not Available	NO;NO	2012;2012	2	Not Available	NO	Not Available	Not Available	Not Available
TCGA-97-8552	238.60.0	Nationwide Children's Hospital	22	LUAD	B67A5ECD-2FFF-46AF-ACB1-BEB99205AB11	12	TCGA	2016	L-Lower	Not Applicable	TCGA-97-8552	9ca1a26c-82e0-48b3-b3bb-2ed57086eeb1	26	-20331		0	115	Not Available	Lung Adenocarcinoma	75																								0	Not Available	YES	Exon 19 Deletion	Not Available	Not Available
TCGA-44-6776	144.70.0	Nationwide Children's Hospital	22	LUAD	47D97B9D-EE24-466A-80FE-2DCF52A53F1C	12	TCGA	2016	R-Upper	Not Applicable	TCGA-44-6776	c2a1de2e-6451-4c95-8ce6-263f2b7e6eff	25	-22150		0	1938	Not Available	Lung Adenocarcinoma	80																								Not Available	Not Available	Not Available	Not Available	Not Available	Not Available
TCGA-L9-A5IP	406.37.0	Nationwide Children's Hospital	22	LUAD	6B835A89-359C-4081-A5C7-8B9D227DBC75	12	TCGA	2016	R-Upper	Not Applicable	TCGA-L9-A5IP	2A43E61E-2151-4C5A-B062-74CE9DFD8D4A	14	-14681	58	0		Not Available	Lung Adenocarcinoma	Not Available																								Not Evaluated	Not Available	YES	Not Available	Not Available	FISH
TCGA-44-6148	119.76.0	Nationwide Children's Hospital	22	LUAD	AC688301-57A6-4898-AE88-30EA1B632E3D	12	TCGA	2016	L-Lower	Not Applicable	TCGA-44-6148	8994c8c4-9ea0-46cb-b4a5-0055d7da5bfa	31	-22138		0	96	96	Lung Adenocarcinoma	Not Available																								1	Not Available	Not Available	Not Available	Not Available	Not Available
TCGA-38-4630	58.77.0	Nationwide Children's Hospital	22	LUAD	9EC268FC-05B2-478A-AE86-CDBC2A3896DC	12	TCGA	2016	R-Upper	Not Applicable	TCGA-38-4630	f1985735-a188-4567-a88a-530f9b80291b	14	-27667	1073	0		Not Available	Lung Adenocarcinoma	Not Available																								Not Available	Not Available	NO	Not Available	Not Available	Not Available
TCGA-95-7947	204.62.0	Nationwide Children's Hospital	22	LUAD	91E61F59-FEB2-4144-A762-FDC64CDBAB64	12	TCGA	2016	L-Upper	Not Applicable	TCGA-95-7947	e0acafdd-06d0-48a6-bd68-577ef666a419	21	-24752		0	40	Not Available	Lung Adenocarcinoma	Not Available																								Not Available	Not Available	Not Available	Not Available	Not Available	Not Available
TCGA-4B-A93V	406.37.0	Nationwide Children's Hospital	22	LUAD	A0E31347-E202-48A4-A31A-499A8DA740D7	12	TCGA	2016	R-Lower	Not Applicable	TCGA-4B-A93V	F1F80DD2-891D-46DD-A3E0-F007628CB515	11	-19035		0	254	Not Available	Lung Adenocarcinoma	Not Available																								0	Not Available	Not Available	Not Available	Not Available	Not Available
TCGA-86-8076	213.60.0	Nationwide Children's Hospital	22	LUAD	F065C5AC-B5CB-4CF2-BF22-B9A087AA1E5F	12	TCGA	2016	R-Upper	Not Applicable	TCGA-86-8076	8609edfc-119d-4d63-9188-c86aabd5ca52	9	-15605		0	26	Not Available	Lung Adenocarcinoma	Not Available	TCGA-86-8076-D41684;TCGA-86-8076-D41685	50F44FAB-0ED8-4107-BFA7-F1D90752FECF;6DF79C11-EF79-4AF7-90DA-26FB54BB5161	Not Available;Not Available	25;25	193;193	40;40	Etoposide;Cisplatin	Complete Response;Complete Response	3;3	Not Available;Not Available	Not Available;Not Available	Not Available;Not Available	Not Available;Not Available	Not Applicable;Not Applicable	Not Available;Not Available	Not Available;Not Available	NO;NO	Chemotherapy;Chemotherapy	Not Available;Not Available	Not Available;Not Available	Not Available;Not Available	NO;NO	2013;2013	2	Not Available	NO	Not Available	Not Available	Not Available
TCGA-05-4410	144.70.0	Nationwide Children's Hospital	22	LUAD	FA353F99-9681-402F-9AAA-3DF6BD77627C	12	TCGA	2016	L-Upper	Not Applicable	TCGA-05-4410	d28e465c-e553-4c53-8bb7-3d8199b9a8a5	22	-22888		0	0	Not Available	Lung Adenocarcinoma	Not Available																								Not Available	Not Available	Not Available	Not Available	Not Available	Not Available
TCGA-62-A472	258.59.0	Nationwide Children's Hospital	22	LUAD	F6F835CF-B8DF-4FAE-915D-6CEA85D25EB4	12	TCGA	2016	R-Lower	Not Applicable	TCGA-62-A472	E499069B-A16A-49E9-941A-E3E9EA62AF25	30	-25893		0	540	Not Available	Lung Adenocarcinoma	Not Available																								1	Not Available	NO	Not Available	Not Available	Not Available
TCGA-55-6968	160.69.0	Nationwide Children's Hospital	22	LUAD	762148F9-3D2D-4EAA-8874-FEEB61260B78	12	TCGA	2016	R-Lower	Not Applicable	TCGA-55-6968	83a6ed20-b3cf-48b9-8ed3-a080cd4951fa	28	-22344	1293	0		Not Available	Lung Adenocarcinoma	Not Available	TCGA-55-6968-D56252	FA5390E8-6281-46F2-891D-82EAF29D6654	Not Available	30	Not Available	13	Not Available	Stable Disease	1	Not Available	Not Available	Not Available	Not Available	Not Applicable	Not Available	Not Available	NO	Chemotherapy	Not Available	Not Available	Not Available	NO	2014	Not Available	Not Available	Not Available	Not Available	Not Available	Not Available
TCGA-55-8514	238.60.0	Nationwide Children's Hospital	22	LUAD	1D4F9929-2E29-46ED-86F0-A150858851E9	12	TCGA	2016	R-Upper	Not Applicable	TCGA-55-8514	6845099a-b2c9-48d8-b856-9903d39bb92e	11	-25608		0	202	Not Available	Lung Adenocarcinoma	90																								Not Evaluated	Not Available	Unknown	Not Available	Not Available	Not Available
TCGA-75-7031	160.69.0	Nationwide Children's Hospital	22	LUAD	F906F34A-3B24-4040-8E3F-428473C90368	12	TCGA	2016	R-Upper	Not Applicable	TCGA-75-7031	4efc2dac-6330-4b7a-a529-a27285f5fc23	16	Not Available		Not Available		Not Available	Lung Adenocarcinoma	Not Available																								0	Not Available	Not Available	Not Available	Not Available	Not Available
TCGA-62-8397	232.55.0	Nationwide Children's Hospital	22	LUAD	11992901-8558-43BB-9E09-B6F9854998BB	12	TCGA	2016	R-Lower	Not Applicable	TCGA-62-8397	9240d5fc-de23-4436-8099-da9bd3054860	4	-25728		0	940	Not Available	Lung Adenocarcinoma	Not Available																								0	Not Available	NO	Not Available	Not Available	Not Available
TCGA-86-7953	204.62.0	Nationwide Children's Hospital	22	LUAD	7797DAD3-1DB7-456B-91DD-926F45A316DB	12	TCGA	2016	L-Upper	Not Applicable	TCGA-86-7953	54775a66-08cc-4f38-98f2-e7b2b5cec994	14	-25315		0	34	Not Available	Lung Adenocarcinoma	Not Available																								Not Available	Not Available	NO	Not Available	Not Available	Not Available
TCGA-75-5146	84.73.0	Nationwide Children's Hospital	22	LUAD	5ABBC33B-BD9F-4DCA-AD7D-6B14FEDF8305	12	TCGA	2016	R-Lower	Not Applicable	TCGA-75-5146	1d276b62-5e64-48fb-b2ce-5192b511fe37	6	Not Available		Not Available		Not Available	Lung Adenocarcinoma	Not Available																								Not Available	Not Available	NO	Not Available	Not Available	Not Available
TCGA-44-A47G	258.59.0	Nationwide Children's Hospital	22	LUAD	5579A831-B229-411F-9569-C52CFB441C4D	12	TCGA	2016	R-Upper	Not Applicable	TCGA-44-A47G	DA345947-498B-4272-A231-A987ED4FE151	27	-26800		0	135	Not Available	Lung Adenocarcinoma	85																								0	Not Available	NO	Not Available	Not Available	Not Available
TCGA-86-8671	238.60.0	Nationwide Children's Hospital	22	LUAD	84CF6F0E-C38E-498F-B1F0-60FCEB6121AF	12	TCGA	2016	R-Upper	Not Applicable	TCGA-86-8671	c4cfa3cc-e305-42dd-be57-97efbb891659	30	-26448		0	18	Not Available	Lung Adenocarcinoma	Not Available	TCGA-86-8671-D66090;TCGA-86-8671-D66091	151A219B-0DB6-4158-A30B-35B97CC9A1A9;36EB3446-D9DC-4620-830A-8CE6A214F2DB	Not Available;Not Available	2;2	104;104	18;18	Cisplatin;Etoposide	Complete Response;Complete Response	10;10	Not Available;Not Available	Not Available;Not Available	Not Available;Not Available	Not Available;Not Available	Not Applicable;Not Applicable	Not Available;Not Available	Not Available;Not Available	NO;NO	Chemotherapy;Chemotherapy	Not Available;Not Available	Not Available;Not Available	Not Available;Not Available	NO;NO	2014;2014	1	Not Available	Not Available	Not Available	Not Available	Not Available
TCGA-86-8358	232.55.0	Nationwide Children's Hospital	22	LUAD	C9B8D6BE-5761-4638-8787-998B9AFD99E7	12	TCGA	2016	R-Upper	Not Applicable	TCGA-86-8358	467d96d7-4a42-4116-8c32-0e4b34f96d8a	6	-16409		0	19	Not Available	Lung Adenocarcinoma	Not Available																								2	Not Available	Not Available	Not Available	Not Available	Not Available
TCGA-93-A4JN	264.60.0	Nationwide Children's Hospital	22	LUAD	4429FF68-69FD-4747-8A0B-76CA6FC78551	12	TCGA	2016	L-Upper	Not Applicable	TCGA-93-A4JN	9DDA72EC-1698-44E2-B35C-11E9A2704380	27	-26273		0	382	Not Available	Lung Adenocarcinoma	Not Available	TCGA-93-A4JN-D64292;TCGA-93-A4JN-D64293	45BA034F-50ED-4FD8-ADE2-AE234CC3F945;7A4ADFCB-3BF9-433A-8A71-9BF156B3E93A	Not Available;Not Available	28;28	399;697	340;410	Belinostat;Carboplatin	Unknown;Stable Disease	8;8	Not Available;Not Available	Not Available;Not Available	Not Available;Not Available	Not Available;Not Available	Not Applicable;Not Applicable	Not Available;Not Available	Not Available;Not Available	NO;NO	Chemotherapy;Chemotherapy	Not Available;Not Available	Not Available;Not Available	Not Available;Not Available	YES;NO	2014;2014	1	Not Available	YES	Not Available	Not Available	FISH
TCGA-05-4432	58.77.0	Nationwide Children's Hospital	22	LUAD	B270ECCD-4711-4AB4-93DF-E03FDE374F63	12	TCGA	2016	R-Upper	Not Applicable	TCGA-05-4432	e737f650-b72d-44e7-b750-558a56716803	22	-24350		0	761	Not Available	Lung Adenocarcinoma	Not Available	TCGA-05-4432-D36425;TCGA-05-4432-D36426	50774761-63F6-4356-AFF1-6CB33BC143F8;7CDBF312-289A-49AD-989C-52221C8B04E8	Not Available;Not Available	5;5	61;61	31;31	Cisplatin;Vinorelbine	Complete Response;Complete Response	12;12	Not Available;Not Available	Not Available;Not Available	Not Available;Not Available	Not Available;Not Available	Not Applicable;Not Applicable	Not Available;Not Available	Not Available;Not Available	NO;NO	Chemotherapy;Chemotherapy	Not Available;Not Available	Not Available;Not Available	Not Available;Not Available	NO;NO	2012;2012	Not Available	Not Available	Not Available	Not Available	Not Available	Not Available
TCGA-86-8669	238.60.0	Nationwide Children's Hospital	22	LUAD	41632C11-56C4-45D0-8920-4C790D75C863	12	TCGA	2016	R-Upper	Not Applicable	TCGA-86-8669	7b89166e-c5b8-481b-aa70-495141499b91	30	-23443		0	34	Not Available	Lung Adenocarcinoma	Not Available	TCGA-86-8669-D66086;TCGA-86-8669-D66087	E18E7469-7056-41A2-8BB1-43EE190292AC;336C3649-8213-4895-8F57-85A6FEE79492	Not Available;Not Available	2;2	938;938	854;854	Cisplatin;Etoposide	Complete Response;Complete Response	10;10	Not Available;Not Available	Not Available;Not Available	Not Available;Not Available	Not Available;Not Available	Not Applicable;Not Applicable	Not Available;Not Available	Not Available;Not Available	NO;NO	Chemotherapy;Chemotherapy	Not Available;Not Available	Not Available;Not Available	Not Available;Not Available	NO;NO	2014;2014	0	Not Available	Not Available	Not Available	Not Available	Not Available
TCGA-95-A4VK	278.56.0	Nationwide Children's Hospital	22	LUAD	9F6DB980-0088-48E7-8531-E72F6E754A8B	12	TCGA	2016	R-Upper	Not Applicable	TCGA-95-A4VK	D344DAE0-ADF4-4697-B703-7690C13D8331	21	-27040		0	121	Not Available	Lung Adenocarcinoma	81	TCGA-95-A4VK-D40500;TCGA-95-A4VK-D40512	676EB575-B085-4F0A-AAD2-CD3F2A17544E;F28DCD0F-6819-45FB-9F86-5FACA3E69090	Not Available;Not Available	21;21	121;121	76;76	Cisplatin;Alimta	Stable Disease;Stable Disease	2;2	Not Available;Not Available	Not Available;Not Available	Not Available;Not Available	Not Available;Not Available	Not Applicable;Not Applicable	Not Available;Not Available	Not Available;Not Available	NO;NO	Chemotherapy;Chemotherapy	Not Available;Not Available	Not Available;Not Available	Not Available;Not Available	NO;NO	2013;2013	Not Available	Not Available	YES	Not Available	Not Available	Not Available
TCGA-44-7670	183.66.0	Nationwide Children's Hospital	22	LUAD	4A2FB4FC-552A-4CB3-8519-AC5AA174C038	12	TCGA	2016	L-Upper	Not Applicable	TCGA-44-7670	9b38eded-3f46-4aaa-9991-68008d97bdbe	18	-17392		0	531	Not Available	Lung Adenocarcinoma	50	TCGA-44-7670-D20715;TCGA-44-7670-D20716	cd9d0292-629c-4b64-976d-92921bc73acf;98b04e0c-0fb1-4f87-97fc-97aed384b749	Not Available;Not Available	19;19	165;165	88;88	Docetaxel;Cisplatin	Not Available;Not Available	1;1	4;4	100-120;98-125	mg;mg	ADJUVANT;ADJUVANT	Not Applicable;Not Applicable	1;1	IV;IV	NO;NO	Chemotherapy;Chemotherapy	Not Available;Not Available	420;419	mg;mg	Not Available;Not Available	2012;2012	Not Available	Not Available	Not Available	Not Available	Not Available	Not Available
TCGA-73-7499	204.62.0	Nationwide Children's Hospital	22	LUAD	D24B9BB6-B291-4D8B-931D-ACD390038944	12	TCGA	2016	R-Upper	Not Applicable	TCGA-73-7499	7782ceaa-da49-4232-8b3f-534971adaad8	31	-29683		0	519	Not Available	Lung Adenocarcinoma	54																								0	Not Available	NO	Not Available	Not Available	Not Available
TCGA-62-A46U	258.59.0	Nationwide Children's Hospital	22	LUAD	2E291DB5-0EEA-46EB-865C-6E5B42473570	12	TCGA	2016	R-Lower	Not Applicable	TCGA-62-A46U	793649E5-F479-4D64-8723-2EF488FE0FD9	30	-25998		0	1708	Not Available	Lung Adenocarcinoma	Not Available	TCGA-62-A46U-D36362;TCGA-62-A46U-D40575	7D7C9C05-6714-45E1-BFA5-C1EC33D20EBF;A6950970-9BFA-42C0-99E7-E2B841A95279	Not Available;Not Available	30;25	161;161	71;71	Carboplatin;Navelbine	Complete Response;Complete Response	10;2	Not Available;Not Available	Not Available;Not Available	Not Available;Not Available	Not Available;Not Available	Not Applicable;Not Applicable	Not Available;Not Available	Not Available;Not Available	NO;NO	Chemotherapy;Chemotherapy	Not Available;Not Available	Not Available;Not Available	Not Available;Not Available	NO;NO	2012;2013	Unknown	Not Available	NO	Not Available	Not Available	Not Available
TCGA-55-8508	238.60.0	Nationwide Children's Hospital	22	LUAD	B09E8630-70A7-4FC1-802C-06623B26621D	12	TCGA	2016	R-Upper	Not Applicable	TCGA-55-8508	bab335f9-b241-41a7-b107-79b9676b37b8	28	-22159		0	15	Not Available	Lung Adenocarcinoma	Not Available	TCGA-55-8508-D66138;TCGA-55-8508-D66139	09E9C95E-CD77-45FB-AF89-25C96E794AB8;E05A3BB7-4A18-439D-BDD9-4DBBA8128428	Not Available;Not Available	3;3	120;120	57;57	Cisplatin;Pemetrexed	Complete Response;Complete Response	10;10	Not Available;Not Available	Not Available;Not Available	Not Available;Not Available	Not Available;Not Available	Not Applicable;Not Applicable	Not Available;Not Available	Not Available;Not Available	NO;NO	Chemotherapy;Chemotherapy	Not Available;Not Available	Not Available;Not Available	Not Available;Not Available	NO;NO	2014;2014	2	Not Available	Unknown	Not Available	Not Available	Not Available
TCGA-44-2657	52.74.0	Nationwide Children's Hospital	22	LUAD	D7B9064E-AF2B-4146-927B-B60B3DA894FD	12	TCGA	2016	L-Upper	Not Applicable	TCGA-44-2657	f40301ba-831e-4afd-9ce8-5f3c1a05ff7e	8	-27298		0	400	Not Available	Lung Adenocarcinoma	96																								0	Not Available	Not Available	Not Available	Not Available	Not Available
TCGA-97-8171	222.60.0	Nationwide Children's Hospital	22	LUAD	7240802C-D844-42BA-9289-7124F67D3732	12	TCGA	2016	Other (please specify)	RUL and RML	TCGA-97-8171	397d3f69-1453-4057-b177-8723eec923d1	13	-29627		0	107	Not Available	Lung Adenocarcinoma	110	TCGA-97-8171-D44343	26978718-D8A3-4747-A8BE-D3C96E87A6A3	Not Available	19	Not Available	16	Tarceva	Not Available	6	Not Available	Not Available	Not Available	Not Available	Not Applicable	Not Available	Not Available	YES	Targeted Molecular therapy	Not Available	Not Available	Not Available	NO	2013	1	Not Available	YES	Exon 19 Deletion	Not Available	Not Available
TCGA-50-5944	119.76.0	Nationwide Children's Hospital	22	LUAD	C0E15CA2-6C73-4CEA-A6E7-B5D4FBE40210	12	TCGA	2016	R-Upper	Not Applicable	TCGA-50-5944	1c339545-c08a-4a77-b8e9-a7e49e53853f	2	-25440		0	373	Not Available	Lung Adenocarcinoma	Not Available																								Not Available	Not Available	Not Available	Not Available	Not Available	Not Available
TCGA-78-7633	183.66.0	Nationwide Children's Hospital	22	LUAD	8E098A9A-ABE8-4830-86AF-CC8115F3FB3A	12	TCGA	2016	L-Upper	Not Applicable	TCGA-78-7633	44218b35-219c-4ad9-a01e-fde14067c4c0	31	-24713		0	994	Not Available	Lung Adenocarcinoma	57																								0	Not Available	NO	Not Available	Not Available	Not Available
TCGA-64-5775	84.73.0	Nationwide Children's Hospital	22	LUAD	65F9E3B0-D2A7-415C-A9A9-535E871F41FA	12	TCGA	2016	L-Upper	Not Applicable	TCGA-64-5775	c8544fb3-b26e-4672-bb81-a271db724b04	2	-26058	62	0		Not Available	Lung Adenocarcinoma	Not Available	TCGA-64-5775-D11419;TCGA-64-5775-D11422	4d9280cc-1045-45ad-9f20-9ea5dc1ea652;7c68848c-8750-490a-811a-2d79abb12d7a	Not Available;Not Available	3;3	28;34	0;0	Carboplatin;Taxol	Not Available;Not Available	5;5	02;05	5;80	AUC;mg/m2	OTHER, SPECIFY IN NOTES;OTHER, SPECIFY IN NOTES	Neo-Adjuvant;Neo-Adjuvant	1;1	IV;IV	NO;NO	Chemotherapy;Chemotherapy	Not Available;Not Available	Not Available;Not Available	Not Available;Not Available	Not Available;Not Available	2011;2011	Not Available	Not Available	Not Available	Not Available	Not Available	Not Available
TCGA-J2-8194	213.60.0	Nationwide Children's Hospital	22	LUAD	7C612361-5ECC-4061-B430-FCF3AF47D1E2	12	TCGA	2016	R-Lower	Not Applicable	TCGA-J2-8194	2b68b51f-bd4c-4bbb-b4e6-2eead53da2a4	6	-25441		0	114	Not Available	Lung Adenocarcinoma	59	TCGA-J2-8194-D32562;TCGA-J2-8194-D32566;TCGA-J2-8194-D55424;TCGA-J2-8194-D55426;TCGA-J2-8194-D55427;TCGA-J2-8194-D55428	2FAE07DB-7F3D-45D6-BA62-5C795B46A511;04888E00-4D3A-44D4-9C38-BB9DA5B386B7;4C297630-A1FD-4811-899D-AA652ACB4F3D;726C1CA1-1718-4EA7-9CAC-8701FA927C14;7AE778AB-433A-4D39-AB87-A4A38B5EF832;F21DD793-5C47-438B-9CBC-8E3B6B4DE464	Not Available;Not Available;Not Available;Not Available;Not Available;Not Available	6;6;7;7;7;7	Not Available;Not Available;584;584;640;Not Available	72;72;546;546;597;663	carboplatin;alimta;Carboplatin;Gemcitabine;Doxetaxol;Erlotinib	Not Available;Not Available;Clinical Progressive Disease;Clinical Progressive Disease;Stable Disease;Not Applicable	6;6;1;1;1;1	Not Available;Not Available;Not Available;Not Available;Not Available;Not Available	Not Available;Not Available;Not Available;Not Available;Not Available;Not Available	Not Available;Not Available;Not Available;Not Available;Not Available;Not Available	Not Available;Not Available;Not Available;Not Available;Not Available;Not Available	Not Applicable;Not Applicable;Not Applicable;Not Applicable;Not Applicable;Not Applicable	Not Available;Not Available;Not Available;Not Available;Not Available;Not Available	Not Available;Not Available;Not Available;Not Available;Not Available;Not Available	YES;YES;NO;NO;NO;YES	Chemotherapy;Chemotherapy;Chemotherapy;Chemotherapy;Chemotherapy;Targeted Molecular therapy	Not Available;Not Available;Not Available;Not Available;Not Available;Not Available	Not Available;Not Available;Not Available;Not Available;Not Available;Not Available	Not Available;Not Available;Not Available;Not Available;Not Available;Not Available	NO;NO;NO;NO;NO;NO	2012;2012;2014;2014;2014;2014	Not Available	Not Available	Unknown	Not Available	Not Available	Not Available
TCGA-78-7539	183.66.0	Nationwide Children's Hospital	22	LUAD	BB20951A-80F9-42E4-B3CF-7C06F39DAAE4	12	TCGA	2016	R-Upper	Not Applicable	TCGA-78-7539	7be86a90-6da8-4c01-8a7a-bc5cfef9894f	19	-27445		0	327	Not Available	Lung Adenocarcinoma	Not Available	TCGA-78-7539-D20644;TCGA-78-7539-D20647;TCGA-78-7539-D20645;TCGA-78-7539-D20646	ee4766b1-b93f-47b2-8296-193336607673;ef32890a-c5fc-4abf-915c-3c0394c365a4;55910d2b-0159-402a-a7c3-dc40c6dd4fcd;0a178b02-54e3-4690-8a6b-a18c85384aa2	Not Available;Not Available;Not Available;Not Available	19;19;19;19	42;133;49;133	36;70;36;70	Cisplatin;Paclitaxel;Vinorelbine;Carboplatin	Not Available;Not Available;Not Available;Not Available	1;1;1;1	1;4;1;4	75;262;37.5;284	mg;mg;mg;mg	ADJUVANT;ADJUVANT;ADJUVANT;ADJUVANT	Not Applicable;Not Applicable;Not Applicable;Not Applicable	1;2;1;2	IV;IV;IV;IV	NO;NO;NO;NO	Chemotherapy;Chemotherapy;Chemotherapy;Chemotherapy	Not Available;Not Available;Not Available;Not Available	150;1048;112.5;1167	mg;mg;mg;mg	Not Available;Not Available;Not Available;Not Available	2012;2012;2012;2012	1	Not Available	NO	Not Available	Not Available	Not Available
TCGA-91-6829	144.70.0	Nationwide Children's Hospital	22	LUAD	F89FCF7E-8612-409C-AC98-3DC821F1F60E	12	TCGA	2016	R-Lower	Not Applicable	TCGA-91-6829	1427cd18-5ad3-491a-9981-908e31ae49db	19	-28841	1258	0		Not Available	Lung Adenocarcinoma	Not Available																								3	Not Available	Not Available	Not Available	Not Available	Not Available
TCGA-99-8028	213.60.0	Nationwide Children's Hospital	22	LUAD	4995C3BF-6032-4C16-98E3-808B3392C7EF	12	TCGA	2016	L-Upper	Not Applicable	TCGA-99-8028	9759bf3a-74ff-433f-99bb-f9406f222ed2	15	-18542		0	459	Not Available	Lung Adenocarcinoma	71																								0	Not Available	YES	Not Available	Not Available	RT-PCR
TCGA-78-7153	166.67.0	Nationwide Children's Hospital	22	LUAD	1017A0C7-6E41-4546-A87A-B9BD4F4A4CE0	12	TCGA	2016	R-Upper	Not Applicable	TCGA-78-7153	c353f949-5f66-4a2c-b8f0-17be8bf19e0a	29	-23922		0	760	Not Available	Lung Adenocarcinoma	Not Available																								0	Not Available	NO	Not Available	Not Available	Not Available
TCGA-L9-A50W	406.37.0	Nationwide Children's Hospital	22	LUAD	2D964DA1-6D43-45E8-9215-706CB476465B	12	TCGA	2016	L-Lower	Not Applicable	TCGA-L9-A50W	A815619F-DBBA-469F-A1F7-DFBD51CD86C5	8	-27414		0	266	Not Available	Lung Adenocarcinoma	Not Available																								0	Not Available	YES	T790M	Not Available	FISH
TCGA-50-6594	119.76.0	Nationwide Children's Hospital	22	LUAD	2A64D04D-AFC5-48CF-B6E0-9E19453A1F54	12	TCGA	2016	L-Upper	Not Applicable	TCGA-50-6594	8504fd86-a70a-4cba-9ec8-25c9e60ca549	25	-28924	370	0		Not Available	Lung Adenocarcinoma	Not Available																								Not Available	Not Available	Not Available	Not Available	Not Available	Not Available
TCGA-50-5936	84.73.0	Nationwide Children's Hospital	22	LUAD	861B680E-3E8B-4945-9A0C-CF0973023166	12	TCGA	2016	R-Lower	Not Applicable	TCGA-50-5936	ef42ae4c-a108-468e-beed-437cf3cf2962	2	-21238	257	0		Not Available	Lung Adenocarcinoma	Not Available	TCGA-50-5936-D41910	26C486FA-3DCE-4BA5-A30E-544DBBDDEE25	Not Available	3	257	188	TAXOL	Clinical Progressive Disease	4	Not Available	Not Available	Not Available	Not Available	Not Applicable	Not Available	Not Available	NO	Chemotherapy	Not Available	Not Available	Not Available	NO	2013	Not Available	Not Available	YES	Not Available	Not Available	Not Available
TCGA-05-5428	84.73.0	Nationwide Children's Hospital	22	LUAD	A19E6940-6373-46E6-BF9C-86E7C4A76477	12	TCGA	2016	R-Upper	Not Applicable	TCGA-05-5428	3fe8f8e4-5396-4362-82f5-366e2fb69db2	22	-21061		0	0	Not Available	Lung Adenocarcinoma	Not Available	TCGA-05-5428-D36413;TCGA-05-5428-D36412	871796B4-AAF5-4244-9638-B330F655C4AF;6CA3C122-D3BF-44D7-A79B-A496388F0C6E	Not Available;Not Available	30;5	153;153	62;62	Cisplatin;Vinorelbine	Complete Response;Complete Response	10;12	Not Available;Not Available	Not Available;Not Available	Not Available;Not Available	Not Available;Not Available	Not Applicable;Not Applicable	Not Available;Not Available	Not Available;Not Available	NO;NO	Chemotherapy;Chemotherapy	Not Available;Not Available	Not Available;Not Available	Not Available;Not Available	NO;NO	2012;2012	Not Available	Not Available	Not Available	Not Available	Not Available	Not Available
TCGA-55-5899	84.73.0	Nationwide Children's Hospital	22	LUAD	4AA8C7AB-F2A2-4CA1-A17D-1EB02EA38D85	12	TCGA	2016	R-Upper	Not Applicable	TCGA-55-5899	996a0070-e9bf-4601-8ef7-60212108258d	20	Not Available		0	87	Not Available	Lung Adenocarcinoma	Not Available	TCGA-55-5899-D43195;TCGA-55-5899-D43196	C4183530-28BE-42D7-AD22-5C1C476E2388;314FCD94-F0EA-4781-95F8-659D257724EB	Not Available;Not Available	15;15	208;208	146;146	Carboplatin;Taxol	Complete Response;Complete Response	5;5	Not Available;Not Available	Not Available;Not Available	Not Available;Not Available	Not Available;Not Available	Not Applicable;Not Applicable	Not Available;Not Available	Not Available;Not Available	NO;NO	Chemotherapy;Chemotherapy	Not Available;Not Available	Not Available;Not Available	Not Available;Not Available	NO;NO	2013;2013	Not Available	Not Available	Not Available	Not Available	Not Available	Not Available
TCGA-44-7659	183.66.0	Nationwide Children's Hospital	22	LUAD	1215F5A6-7262-455E-8E99-A7C29C0D9619	12	TCGA	2016	L-Upper	Not Applicable	TCGA-44-7659	b86b1616-20a2-4300-8daa-03dcc9938215	30	-25730		0	299	Not Available	Lung Adenocarcinoma	43																								Not Available	Not Available	Not Available	Not Available	Not Available	Not Available
TCGA-55-7816	196.64.0	Nationwide Children's Hospital	22	LUAD	1C4F9B9E-2C4F-4BA2-944D-520DC49B9658	12	TCGA	2016	R-Upper	Not Applicable	TCGA-55-7816	548b0b68-ff45-4d45-adbe-984259e4a68b	9	-18170		0	44	Not Available	Lung Adenocarcinoma	Not Available																								Not Available	Not Available	Not Available	Not Available	Not Available	Not Available
TCGA-05-4425	119.76.0	Nationwide Children's Hospital	22	LUAD	FC4BE478-94D8-4529-B03D-FF23E0C17A79	12	TCGA	2016	R-Middle	Not Applicable	TCGA-05-4425	69b23036-add9-42c9-941f-02fb74d9b08c	22	-25902		0	669	Not Available	Lung Adenocarcinoma	Not Available	TCGA-05-4425-D36541;TCGA-05-4425-D36542	9F72525F-2709-42EF-831A-25435428F054;E3F50215-27BD-43FC-BD2F-C7C06D44035E	Not Available;Not Available	5;5	153;153	31;31	Cisplatin;Vinorelbine	Unknown;Unknown	12;12	Not Available;Not Available	Not Available;Not Available	Not Available;Not Available	Not Available;Not Available	Not Applicable;Not Applicable	Not Available;Not Available	Not Available;Not Available	NO;NO	Chemotherapy;Chemotherapy	Not Available;Not Available	Not Available;Not Available	Not Available;Not Available	NO;NO	2012;2012	Not Available	Not Available	Not Available	Not Available	Not Available	Not Available
TCGA-44-2665	37.77.0	Nationwide Children's Hospital	22	LUAD	050BDC49-DBE1-4EFC-A20E-234C1B9DD8EA	12	TCGA	2016	R-Upper	Not Applicable	TCGA-44-2665	fb79c491-7b01-42ae-8369-8364e442e31b	13	-20349		0	400	Not Available	Lung Adenocarcinoma	71	TCGA-44-2665-D5300;TCGA-44-2665-D5303;TCGA-44-2665-D5301	166a00a1-1d11-4315-85ec-f0ff6b2c184b;180ce2c6-d1aa-416d-bcd6-2ecd63c5793d;b9858076-20a0-4a78-b334-9965e070182e	Not Available;Not Available;Not Available	13;13;13	308;140;140	77;77;77	Bevacizumab;Pemetrexed disodium;Cisplatin	Not Available;Not Available;Not Available	10;10;10	12;4;4	1139;910;137	mg;mg;mg	ADJUVANT;ADJUVANT;ADJUVANT	Not Applicable;Not Applicable;Not Applicable	1;1;1	IV;IV;IV	NO;NO;NO	Targeted Molecular therapy;Chemotherapy;Chemotherapy	Not Available;Not Available;Not Available	12988;3625;545	mg;mg;mg	Not Available;Not Available;Not Available	2010;2010;2010	1	Not Available	Not Available	Not Available	Not Available	Not Available
TCGA-05-4424	144.70.0	Nationwide Children's Hospital	22	LUAD	031E2E0A-A459-47A7-9207-E49708D793BE	12	TCGA	2016	R-Upper	Not Applicable	TCGA-05-4424	66763a0c-6cda-4832-a0cc-e7b496d78eaa	22	-25689		0	913	Not Available	Lung Adenocarcinoma	Not Available	TCGA-05-4424-D36537	65585949-E6ED-42E6-B1D5-002FBB849BB1	Not Available	5	Not Available	699	Erlotinib	Not Applicable	12	Not Available	Not Available	Not Available	Not Available	Not Applicable	Not Available	Not Available	YES	Immunotherapy	Not Available	Not Available	Not Available	NO	2012	Not Available	Not Available	Not Available	Not Available	Not Available	Not Available
TCGA-78-7156	166.67.0	Nationwide Children's Hospital	22	LUAD	08159DD1-9487-46B5-AFAD-FEC9F3FF2124	12	TCGA	2016	Not Available	Not Applicable	TCGA-78-7156	7b0622ab-63ea-483f-ae40-d3ea587bdbba	29	-22720	976	0		Not Available	Lung Adenocarcinoma	Not Available																								1	Not Available	NO	Not Available	Not Available	Not Available
TCGA-49-4512	144.70.0	Nationwide Children's Hospital	22	LUAD	176EFBB6-D0E9-44CB-9364-0E7427AB046B	12	TCGA	2016	R-Middle	Not Applicable	TCGA-49-4512	a1e65587-24c1-4b41-92a7-4e1f15fffd78	9	-25502	905	0	157	Not Available	Lung Adenocarcinoma	Not Available	TCGA-49-4512-D14718	11659d14-75e7-4990-bcf1-fd6d91969685	Not Available	9	Not Available	Not Available	Not Available	Not Available	8	Not Available	Not Available	Not Available	ADJUVANT	Not Applicable	1	IV	NO	Chemotherapy	Not Available	Not Available	Not Available	Not Available	2011	Not Available	Not Available	Not Available	Not Available	Not Available	Not Available
TCGA-78-7536	183.66.0	Nationwide Children's Hospital	22	LUAD	F97826F4-5D4F-4835-96CD-B5181F117C55	12	TCGA	2016	R-Upper	Not Applicable	TCGA-78-7536	daf0e08e-1738-43f8-874a-b37d79cbe3a7	19	-25558	244	0		Not Available	Lung Adenocarcinoma	Not Available																								0	Not Available	NO	Not Available	Not Available	Not Available
TCGA-97-8175	222.60.0	Nationwide Children's Hospital	22	LUAD	25D84345-903D-4EA8-ABAD-4ED998BCC9BE	12	TCGA	2016	L-Upper	Not Applicable	TCGA-97-8175	f4350d9c-3f40-4829-bbc4-8acb2f3ff512	13	-20206		0	87	Not Available	Lung Adenocarcinoma	Not Available	TCGA-97-8175-D44236;TCGA-97-8175-D44238	9EF4D129-7435-454B-B14A-430A7F80A624;8165798D-0A35-4166-92DD-22748F0BB7A0	Not Available;Not Available	19;19	Not Available;Not Available	472;472	Alimta;Cisplatin	Not Available;Not Available	6;6	Not Available;Not Available	Not Available;Not Available	Not Available;Not Available	Not Available;Not Available	Not Applicable;Not Applicable	Not Available;Not Available	Not Available;Not Available	YES;YES	Chemotherapy;Chemotherapy	Not Available;Not Available	Not Available;Not Available	Not Available;Not Available	NO;NO	2013;2013	Not Available	Not Available	YES	Not Available	Not Available	FISH
TCGA-49-4501	58.77.0	Nationwide Children's Hospital	22	LUAD	72A7EE27-2E86-453C-81E9-31D1EAAC2098	12	TCGA	2016	R-Upper	Not Applicable	TCGA-49-4501	0780eb43-d5b5-4c3d-9825-beacba5cc723	2	-24817	1421	0		Not Available	Lung Adenocarcinoma	Not Available	TCGA-49-4501-D17258	741831e9-9044-4e74-a539-7165b5914a80	Not Available	6	694	664	Gemzar	Not Available	10	2	Not Available	Not Available	RECURRENCE	Not Applicable	1	IV	NO	Chemotherapy	Not Available	Not Available	Not Available	Not Available	2011	1	Not Available	Not Available	Not Available	Not Available	Not Available
TCGA-53-7626	183.66.0	Nationwide Children's Hospital	22	LUAD	2120B0AF-E074-4991-B064-C2A871884CC8	12	TCGA	2016	R-Upper	Not Applicable	TCGA-53-7626	d3ff328c-2488-47bd-8663-366b6812c7b5	13	-28024	929	0		Not Available	Lung Adenocarcinoma	Not Available	TCGA-53-7626-D39213;TCGA-53-7626-D39214	0BEFAE89-775A-44A5-8352-ECB58FBCA0B3;61FB2C2D-04A9-420C-881B-821008C23CCA	Not Available;Not Available	15;15	Not Available;Not Available	Not Available;Not Available	Cisplatin;Taxotere	Clinical Progressive Disease;Clinical Progressive Disease	1;1	Not Available;Not Available	Not Available;Not Available	Not Available;Not Available	Not Available;Not Available	Not Applicable;Not Applicable	Not Available;Not Available	Not Available;Not Available	NO;NO	Chemotherapy;Chemotherapy	Not Available;Not Available	Not Available;Not Available	Not Available;Not Available	NO;NO	2013;2013	0	Not Available	NO	Not Available	Not Available	Not Available
TCGA-55-6984	160.69.0	Nationwide Children's Hospital	22	LUAD	B95E05C5-F4AC-44BB-9169-EF120FB5D809	12	TCGA	2016	L-Lower	Not Applicable	TCGA-55-6984	f063ddbb-1668-40df-9ec2-b0a23ca2c389	27	Not Available	760	0		Not Available	Lung Adenocarcinoma	Not Available	TCGA-55-6984-D45633;TCGA-55-6984-D45634	2EEFA4BA-8311-4923-9CC0-43AEDFF385C4;0D8E1A7A-9075-4584-B85F-489D6DAB16F2	Not Available;Not Available	17;17	Not Available;747	65;724	Chemo, Multi-Agent, NOS;Chemo, NOS	Complete Response;Clinical Progressive Disease	7;7	Not Available;Not Available	Not Available;Not Available	Not Available;Not Available	Not Available;Not Available	Not Applicable;Not Applicable	Not Available;Not Available	Not Available;Not Available	NO;NO	Chemotherapy;Chemotherapy	Not Available;Not Available	Not Available;Not Available	Not Available;Not Available	NO;NO	2013;2013	Not Available	Not Available	NO	Not Available	Not Available	Not Available
TCGA-44-2659	37.77.0	Nationwide Children's Hospital	22	LUAD	16D38D0A-60D6-4D15-AE78-9E30D3144FC5	12	TCGA	2016	Discrepancy	Not Available	TCGA-44-2659	bf15f7ad-9d92-473b-91d1-f24aa373ab97	11	-23808		0	529	Not Available	Lung Adenocarcinoma	67	TCGA-44-2659-D5025;TCGA-44-2659-D5026	110a7cbc-d353-458a-93f3-10c16adcb893;cc1ab570-e73a-425d-9314-fcd5bcd1998e	Not Available;Not Available	20;20	101;101	39;39	Alimta;Cisplatin	Not Available;Not Available	10;10	4;4	1100;160	mg;mg	ADJUVANT;ADJUVANT	Not Applicable;Not Applicable	1;1	IV;IV	NO;NO	Chemotherapy;Chemotherapy	Not Available;Not Available	4400;640	mg;mg	Not Available;Not Available	2010;2010	1	Not Available	Not Available	Not Available	Not Available	Not Available
TCGA-MP-A4SW	264.60.0	Nationwide Children's Hospital	22	LUAD	A153EA5D-D2FD-492B-BEB7-408340190FDC	12	TCGA	2016	L-Upper	Not Applicable	TCGA-MP-A4SW	15F12D2C-B834-4BFC-B526-F03BF85BFE96	2	-19640	1778	0		Not Available	Lung Adenocarcinoma	102																								Not Evaluated	Not Available	NO	Not Available	Not Available	Not Available
TCGA-55-A48X	258.59.0	Nationwide Children's Hospital	22	LUAD	1619C4A1-1D24-49AF-8249-8703CBEB61EE	12	TCGA	2016	L-Lower	Not Applicable	TCGA-55-A48X	32D9935A-F5CD-43B3-88BD-09E6E2B9090D	21	-23341		0	33	Not Available	Lung Adenocarcinoma	79	TCGA-55-A48X-D61502;TCGA-55-A48X-D61503	D62B9942-18BB-46BB-9CD2-27E149A14B9D;119EF573-924B-4764-935E-8156AEC3B7B8	Not Available;Not Available	30;30	160;150	66;66	Carboplatin;Alimta	Complete Response;Complete Response	6;6	Not Available;Not Available	Not Available;Not Available	Not Available;Not Available	Not Available;Not Available	Not Applicable;Not Applicable	Not Available;Not Available	Not Available;Not Available	NO;NO	Chemotherapy;Chemotherapy	Not Available;Not Available	Not Available;Not Available	Not Available;Not Available	NO;NO	2014;2014	Not Evaluated	Not Available	Unknown	Not Available	Not Available	Not Available
TCGA-55-1592	37.77.0	Nationwide Children's Hospital	22	LUAD	5180A5CA-C51B-4F8B-B7F6-1DE8CFC0ECE3	12	TCGA	2016	L-Upper	Not Applicable	TCGA-55-1592	a41c46da-7ed4-4192-bd16-b3cbb94a5133	15	Not Available	701	0		Not Available	Lung Adenocarcinoma	Not Available																								Not Available	Not Available	Not Available	Not Available	Not Available	Not Available
TCGA-86-8673	238.60.0	Nationwide Children's Hospital	22	LUAD	24F9F165-1D16-4E6C-90F0-028766B0499C	12	TCGA	2016	L-Upper	Not Applicable	TCGA-86-8673	bc4c4079-b449-485d-84e4-a40496e563e8	30	-22571		0	0	Not Available	Lung Adenocarcinoma	Not Available																								Unknown	Not Available	Unknown	Not Available	Not Available	Not Available
TCGA-35-4123	52.74.0	Nationwide Children's Hospital	22	LUAD	92D5A445-5E2A-421C-B5B0-2B0CAA41B2B4	12	TCGA	2016	R-Upper	Not Applicable	TCGA-35-4123	6cf49cf0-de4c-4c90-8358-eae19c6206b0	20	-14064		0	182	Not Available	Lung Adenocarcinoma	Not Available																								1	Not Available	NO	Not Available	Not Available	Not Available
TCGA-78-8640	238.60.0	Nationwide Children's Hospital	22	LUAD	8FDC83D0-FDE9-48BF-A75E-6198871D7BC7	12	TCGA	2016	L-Upper	Not Applicable	TCGA-78-8640	18478121-f1d1-4bdd-9511-8ab22f4a0660	23	-21832		0	6346	Not Available	Lung Adenocarcinoma	Not Available																								0	Not Available	NO	Not Available	Not Available	Not Available
TCGA-75-7027	160.69.0	Nationwide Children's Hospital	22	LUAD	B537DF8B-643B-4F2A-A855-FBF55D6C9E19	12	TCGA	2016	L-Lower	Not Applicable	TCGA-75-7027	488646a1-0bdb-45f8-8c30-bef006924511	12	Not Available		Not Available		Not Available	Lung Adenocarcinoma	Not Available																								0	Not Available	Not Available	Not Available	Not Available	Not Available
TCGA-99-8032	213.60.0	Nationwide Children's Hospital	22	LUAD	B8ED2FA3-B0B7-499C-BBB5-3C66531B383F	12	TCGA	2016	R-Upper	Not Applicable	TCGA-99-8032	7e83f9dd-b038-497b-a113-a55605398b7b	15	-22635		0	44	Not Available	Lung Adenocarcinoma	54																								0	Not Available	YES	Not Available	Not Available	Not Available
TCGA-49-6761	160.69.0	Nationwide Children's Hospital	22	LUAD	E0A39A36-9287-4180-8C7E-5DD423122A19	12	TCGA	2016	R-Upper	Not Applicable	TCGA-49-6761	4cd3d483-2283-4c6a-a57a-444216119d34	2	-24849		0	1	Not Available	Lung Adenocarcinoma	1																								Not Available	Not Available	Not Available	Not Available	Not Available	Not Available
TCGA-MP-A4SY	264.60.0	Nationwide Children's Hospital	22	LUAD	D08FE340-F375-4B56-A6A7-0975C10E7171	12	TCGA	2016	R-Lower	Not Applicable	TCGA-MP-A4SY	8CC6BCEC-65DF-46A9-A88C-09762A132857	2	-22448	1501	0		Not Available	Lung Adenocarcinoma	73																								0	Not Available	NO	Not Available	Not Available	Not Available
TCGA-55-A490	258.59.0	Nationwide Children's Hospital	22	LUAD	CF311A9C-EAA6-4C79-AF83-C551AE6FF004	12	TCGA	2016	R-Upper	Not Applicable	TCGA-55-A490	B89DE053-D253-447F-952E-9A2EDCF6BCA5	21	-28728		0	48	Not Available	Lung Adenocarcinoma	40	TCGA-55-A490-D59079;TCGA-55-A490-D59080	A6D28342-BD3F-4814-B710-BFBA6B19D0B3;2A35CBA5-76D7-4EAC-AF33-941BD871E623	Not Available;Not Available	30;30	89;89	89;89	Carboplatin;Alimta	Unknown;Unknown	4;4	Not Available;Not Available	Not Available;Not Available	Not Available;Not Available	Not Available;Not Available	Not Applicable;Not Applicable	Not Available;Not Available	Not Available;Not Available	NO;NO	Chemotherapy;Chemotherapy	Not Available;Not Available	Not Available;Not Available	Not Available;Not Available	NO;NO	2014;2014	1	Not Available	YES	Not Available	Not Available	FISH
TCGA-93-7348	166.67.0	Nationwide Children's Hospital	22	LUAD	79B49F21-E18B-407C-A5A8-CE49B6D99705	12	TCGA	2016	R-Upper	Not Applicable	TCGA-93-7348	e739b4f7-ae46-45c6-9013-9571cbadaf99	14	-27456		0	127	Not Available	Lung Adenocarcinoma	Not Available																								0	Not Available	NO	Not Available	Not Available	Not Available
TCGA-49-AAR0	406.37.0	Nationwide Children's Hospital	22	LUAD	BA5875FA-FF9C-48BF-8A7F-B708D3F2E275	12	TCGA	2016	R-Upper	Not Applicable	TCGA-49-AAR0	3AFA5045-A1EE-4A07-8AAD-2E252B2F7D7A	18	-20932		0	4415	Not Available	Lung Adenocarcinoma	107																								1	Not Available	Not Available	Not Available	Not Available	Not Available
TCGA-93-A4JP	264.60.0	Nationwide Children's Hospital	22	LUAD	C666DEA5-1B56-4F43-93FB-425FC38E44B7	12	TCGA	2016	R-Lower	Not Applicable	TCGA-93-A4JP	30F276A8-3A4B-4DE8-AEA0-7F605D100401	27	-23620		0	269	Not Available	Lung Adenocarcinoma	Not Available	TCGA-93-A4JP-D65104	6D848A43-59A3-46FE-9574-9F37B0059EC8	Not Available	18	101	17	Carboplatin	Partial Response	9	Not Available	Not Available	Not Available	Not Available	Not Applicable	Not Available	Not Available	NO	Chemotherapy	Not Available	Not Available	Not Available	NO	2014	0	Not Available	YES	L861Q	Not Available	Not Available
TCGA-55-6979	160.69.0	Nationwide Children's Hospital	22	LUAD	CDAF86CA-D631-442F-866A-79078311E8D8	12	TCGA	2016	L-Upper	Not Applicable	TCGA-55-6979	5af499be-d2b9-4eaf-9a9f-435dccb51917	26	-21780	237	0		Not Available	Lung Adenocarcinoma	Not Available	TCGA-55-6979-D40547;TCGA-55-6979-D40548	F521F7CC-4443-4315-B2C2-B486B17D0DC5;7F10EFEE-013A-4927-8BAD-1683AED5FA99	Not Available;Not Available	22;22	149;149	57;57	Carboplatin;Taxol	Clinical Progressive Disease;Clinical Progressive Disease	2;2	Not Available;Not Available	Not Available;Not Available	Not Available;Not Available	Not Available;Not Available	Not Applicable;Not Applicable	Not Available;Not Available	Not Available;Not Available	NO;NO	Chemotherapy;Chemotherapy	Not Available;Not Available	Not Available;Not Available	Not Available;Not Available	NO;NO	2013;2013	Not Available	Not Available	NO	Not Available	Not Available	Not Available
TCGA-73-7498	204.62.0	Nationwide Children's Hospital	22	LUAD	4A9BA5C7-A43A-433D-A3BB-7446130851C8	12	TCGA	2016	R-Lower	Not Applicable	TCGA-73-7498	ad74c0e8-8878-4efc-997d-981cd547bc5b	31	-21527		0	621	Not Available	Lung Adenocarcinoma	74.0	TCGA-73-7498-D32539;TCGA-73-7498-D32540;TCGA-73-7498-D32543;TCGA-73-7498-D48756;TCGA-73-7498-D48757	0809DF70-4919-4CE8-926D-7348AC6DC9B7;DE51B406-96D0-467C-9B21-E48C69E073BA;554C1877-3CCE-449E-9CA4-5FF8E51826CE;5FD1CDCF-3998-4DC4-A725-FE3A445BE552;C2185383-54C4-42AD-B2BF-402648CCF841	Not Available;Not Available;Not Available;Not Available;Not Available	31;31;31;20;20	110;68;110;131;131	47;47;68;47;47	Pemetrexed;Cisplatin;Carboplatin;pemetrexed;cisplatin	Complete Response;Unknown;Complete Response;Complete Response;Complete Response	5;5;5;9;9	Not Available;Not Available;Not Available;Not Available;Not Available	Not Available;Not Available;Not Available;Not Available;Not Available	Not Available;Not Available;Not Available;Not Available;Not Available	Not Available;Not Available;Not Available;Not Available;Not Available	Not Applicable;Not Applicable;Not Applicable;Not Applicable;Not Applicable	Not Available;Not Available;Not Available;Not Available;Not Available	Not Available;Not Available;Not Available;Not Available;Not Available	NO;NO;NO;NO;NO	Chemotherapy;Chemotherapy;Chemotherapy;Chemotherapy;Chemotherapy	Not Available;Not Available;Not Available;Not Available;Not Available	Not Available;Not Available;Not Available;Not Available;Not Available	Not Available;Not Available;Not Available;Not Available;Not Available	NO;NO;NO;NO;NO	2012;2012;2012;2013;2013	1	Not Available	NO	Not Available	Not Available	Not Available
TCGA-MP-A4T8	264.60.0	Nationwide Children's Hospital	22	LUAD	26388FBE-3144-4DFD-B7FA-6DC09242C48E	12	TCGA	2016	L-Upper	Not Applicable	TCGA-MP-A4T8	7C4ED533-EE66-48BE-A84B-FF8607742818	2	-25069	161	0		Not Available	Lung Adenocarcinoma	102	TCGA-MP-A4T8-D41347;TCGA-MP-A4T8-D41348	5847897E-0C0F-4333-98FC-46101B12E294;254AEB4C-E848-471D-90B6-75DC48A1F902	Not Available;Not Available	15;15	72;72	42;42	Navelbine;Cisplatin	Unknown;Unknown	3;3	Not Available;Not Available	Not Available;Not Available	Not Available;Not Available	Not Available;Not Available	Not Applicable;Not Applicable	Not Available;Not Available	Not Available;Not Available	NO;NO	Chemotherapy;Chemotherapy	Not Available;Not Available	Not Available;Not Available	Not Available;Not Available	NO;NO	2013;2013	1	Not Available	NO	Not Available	Not Available	Not Available
TCGA-50-6590	144.70.0	Nationwide Children's Hospital	22	LUAD	92BFD07E-C98A-4B45-8ED6-A57C54B320D0	12	TCGA	2016	R-Upper	Not Applicable	TCGA-50-6590	114a34c0-983b-4d90-9181-1823c9637a63	25	-26444	1288	0		Not Available	Lung Adenocarcinoma	Not Available	TCGA-50-6590-D43830;TCGA-50-6590-D43831	A075B030-D2CD-4488-9FD9-D0BFD2A087A7;A3CB9C93-4673-49EE-AB53-9823D496F039	Not Available;Not Available	4;4	189;189	92;92	Paclitaxel;Carboplatin	Complete Response;Complete Response	6;6	Not Available;Not Available	Not Available;Not Available	Not Available;Not Available	Not Available;Not Available	Not Applicable;Not Applicable	Not Available;Not Available	Not Available;Not Available	NO;NO	Chemotherapy;Chemotherapy	Not Available;Not Available	Not Available;Not Available	Not Available;Not Available	NO;NO	2013;2013	Not Available	Not Available	YES	Not Available	Not Available	Not Available
TCGA-64-5815	84.73.0	Nationwide Children's Hospital	22	LUAD	F2C017DE-3777-46A3-A88B-FD9417B2064A	12	TCGA	2016	R-Upper	Not Applicable	TCGA-64-5815	a65700c2-e58c-4fd4-aeb1-5686b8f4d212	2	-27280		0	224	Not Available	Lung Adenocarcinoma	87	TCGA-64-5815-D11426;TCGA-64-5815-D11429;TCGA-64-5815-D11431;TCGA-64-5815-D11434;TCGA-64-5815-D31481;TCGA-64-5815-D31482;TCGA-64-5815-D31483;TCGA-64-5815-D31484	c5c5b4f0-2f37-4d6a-b486-29c7638c00e5;96ec4fe4-fb5e-4fd3-903d-aef8816562c7;0750d485-4281-41ea-a62c-7860f4e50db9;35b6dcb0-3140-4e22-8857-a5adcc1bd27f;65568c73-1054-4a71-bb8c-ecdd22eaf03e;f1173777-7ce0-422c-8f6f-e4216233f93e;20c7f73f-0afe-4e4a-b887-93338bfd9df6;4878b403-b86b-448f-a98c-f33fb9f7ea01	Not Available;Not Available;Not Available;Not Available;Not Available;Not Available;Not Available;Not Available	2;2;2;2;3;3;3;3	103;103;188;188;132;132;195;195	93;93;146;146;83;83;146;146	Carboplatin;Gemzar;Alimta;Carboplatin;Gemcitabine;Carboplatin;Carboplatin;Almita	Not Available;Not Available;Not Available;Not Available;Complete Response;Complete Response;Complete Response;Complete Response	5;5;5;5;5;5;5;5	3;3;3;3;Not Available;Not Available;Not Available;Not Available	Not Available;Not Available;Not Available;Not Available;Not Available;Not Available;Not Available;Not Available	Not Available;Not Available;Not Available;Not Available;Not Available;Not Available;Not Available;Not Available	ADJUVANT;ADJUVANT;ADJUVANT;ADJUVANT;Not Available;Not Available;Not Available;Not Available	Not Applicable;Not Applicable;Not Applicable;Not Applicable;Not Applicable;Not Applicable;Not Applicable;Not Applicable	1;1;1;1;Not Available;Not Available;Not Available;Not Available	IV;IV;IV;IV;Not Available;Not Available;Not Available;Not Available	NO;NO;NO;NO;NO;NO;NO;NO	Chemotherapy;Chemotherapy;Chemotherapy;Chemotherapy;Chemotherapy;Chemotherapy;Chemotherapy;Chemotherapy	Not Available;Not Available;Not Available;Not Available;Not Available;Not Available;Not Available;Not Available	Not Available;Not Available;Not Available;Not Available;Not Available;Not Available;Not Available;Not Available	Not Available;Not Available;Not Available;Not Available;Not Available;Not Available;Not Available;Not Available	Not Available;Not Available;Not Available;Not Available;NO;NO;NO;NO	2011;2011;2011;2011;2012;2012;2012;2012	Not Available	Not Available	YES	Not Available	Not Available	Not Available
TCGA-78-7540	183.66.0	Nationwide Children's Hospital	22	LUAD	C361CE0B-9E38-45C8-8490-5731E7112A4B	12	TCGA	2016	L-Lower	Not Applicable	TCGA-78-7540	05534064-8b43-4c82-95da-70fd83bd6560	18	-24440		0	881	Not Available	Lung Adenocarcinoma	Not Available																								0	Not Available	NO	Not Available	Not Available	Not Available
TCGA-55-8510	238.60.0	Nationwide Children's Hospital	22	LUAD	2305784E-9E5F-4177-AC88-FAB07AF07F5C	12	TCGA	2016	R-Lower	Not Applicable	TCGA-55-8510	962fd4e7-9199-43d9-abce-e3dfa46da62c	11	-20410		0	228	Not Available	Lung Adenocarcinoma	54																								Not Evaluated	Not Available	Unknown	Not Available	Not Available	Not Available
TCGA-44-7671	183.66.0	Nationwide Children's Hospital	22	LUAD	865E90D2-E652-4819-95A9-828D45D42691	12	TCGA	2016	Not Available	Not Applicable	TCGA-44-7671	ebb33753-9d38-4368-9033-3e55f129d00d	17	-23538		0	535	Not Available	Lung Adenocarcinoma	65																								Not Available	Not Available	Not Available	Not Available	Not Available	Not Available
TCGA-91-8496	238.60.0	Nationwide Children's Hospital	22	LUAD	5DFDEBC9-E061-4615-8466-22BBB2FA7174	12	TCGA	2016	L-Lower	Not Applicable	TCGA-91-8496	656a5eb4-e4a5-4d21-a800-3586f4d6588b	23	-23358		0	197	Not Available	Lung Adenocarcinoma	Not Available																								0	Not Available	NO	Not Available	Not Available	Not Available
TCGA-55-8089	213.60.0	Nationwide Children's Hospital	22	LUAD	EDF23376-1B06-4228-9A8B-22201EE25817	12	TCGA	2016	R-Upper	Not Applicable	TCGA-55-8089	1070ff27-17c9-43dd-a4f6-daa643eb9123	17	-20576		0	100	Not Available	Lung Adenocarcinoma	90																								0	Not Available	YES	Not Available	Not Available	Not Available
TCGA-99-AA5R	406.37.0	Nationwide Children's Hospital	22	LUAD	89F8AFAD-BBF5-4FD3-B6A1-79A334463C75	12	TCGA	2016	L-Lower	Not Applicable	TCGA-99-AA5R	D3E23815-7F9D-48AA-9AEF-3A1DD9D464D7	14	-25778		0	189	Not Available	Lung Adenocarcinoma	47																								1	Not Available	YES	Not Available	Not Available	IHC
TCGA-55-8505	238.60.0	Nationwide Children's Hospital	22	LUAD	4CC51313-E245-4C07-8F5D-E788D1D3F748	12	TCGA	2016	R-Lower	Not Applicable	TCGA-55-8505	f59e5a76-f803-470b-910c-a897a149d939	28	-22676		0	29	Not Available	Lung Adenocarcinoma	Not Available	TCGA-55-8505-D47799;TCGA-55-8505-D47801	E1832AA8-C7E7-4BF8-BF54-E7BC3EEF3619;57354507-5DEF-495C-8B74-0E7773AC1C4B	Not Available;Not Available	28;28	159;159	96;96	Cisplatin;Alimta	Complete Response;Complete Response	8;8	Not Available;Not Available	Not Available;Not Available	Not Available;Not Available	Not Available;Not Available	Not Applicable;Not Applicable	Not Available;Not Available	Not Available;Not Available	NO;NO	Chemotherapy;Chemotherapy	Not Available;Not Available	Not Available;Not Available	Not Available;Not Available	NO;NO	2013;2013	Not Evaluated	Not Available	Unknown	Not Available	Not Available	Not Available
TCGA-05-5423	84.73.0	Nationwide Children's Hospital	22	LUAD	C110E700-9B25-4E12-B5D1-123A5EDA92D9	12	TCGA	2016	L-Upper	Not Applicable	TCGA-05-5423	33e3f736-7990-4f7a-ac35-863247566541	22	-23863		0	151	Not Available	Lung Adenocarcinoma	Not Available																								Not Available	Not Available	Not Available	Not Available	Not Available	Not Available
TCGA-55-8614	238.60.0	Nationwide Children's Hospital	22	LUAD	E8D1F5B6-5CB5-485E-8821-869A216DC468	12	TCGA	2016	L-Upper	Not Applicable	TCGA-55-8614	a8de1beb-6296-44eb-bd63-c603f70faaf3	11	-27924		0	41	Not Available	Lung Adenocarcinoma	113																								Not Evaluated	Not Available	Unknown	Not Available	Not Available	Not Available
TCGA-50-5946	119.76.0	Nationwide Children's Hospital	22	LUAD	99CF2C04-60DF-42B2-8C25-D5E4D1122F1C	12	TCGA	2016	R-Upper	Not Applicable	TCGA-50-5946	c95957a7-1a1a-4c8d-bb61-7c99b500f224	2	-22852		0	349	Not Available	Lung Adenocarcinoma	Not Available																								Not Available	Not Available	Not Available	Not Available	Not Available	Not Available
TCGA-05-4245	52.74.0	Nationwide Children's Hospital	22	LUAD	E61A461C-0120-4FF2-A6F5-48ECD1359E22	12	TCGA	2016	L-Upper	Not Applicable	TCGA-05-4245	03d09c05-49ab-4ba6-a8d7-e7ccf71fafd2	22	-29647		0	395	Not Available	Lung Adenocarcinoma	Not Available																								Not Available	Not Available	Not Available	Not Available	Not Available	Not Available
TCGA-91-A4BD	258.59.0	Nationwide Children's Hospital	22	LUAD	F80BEC93-0814-4246-A9BF-649411DDFD05	12	TCGA	2016	L-Lower	Not Applicable	TCGA-91-A4BD	0D980584-4484-4063-8243-C3CD67F6F588	5	-28544		0	218	Not Available	Lung Adenocarcinoma	94																								1	Not Available	NO	Not Available	Not Available	Not Available
TCGA-55-8512	238.60.0	Nationwide Children's Hospital	22	LUAD	B0657990-7D50-41EF-AC64-E440AB0CFFBD	12	TCGA	2016	R-Lower	Not Applicable	TCGA-55-8512	202e5df9-69f2-432c-a59d-cc5aa176e973	11	-15266		0	3	Not Available	Lung Adenocarcinoma	Not Available																								1	Not Available	Unknown	Not Available	Not Available	Not Available
TCGA-NJ-A55A	278.56.0	Nationwide Children's Hospital	22	LUAD	02B6AA97-98B2-4BDA-B9A7-94A0AE6B49E7	12	TCGA	2016	R-Lower	Not Applicable	TCGA-NJ-A55A	B8B5ED35-B299-4C1E-9226-5CA055DC7A43	27	-28022		0	3	Not Available	Lung Adenocarcinoma	Not Available																								Not Available	Not Available	NO	Not Available	Not Available	Not Available
TCGA-05-4434	58.77.0	Nationwide Children's Hospital	22	LUAD	2A31AE11-4831-4511-9A51-D60E1AA4297B	12	TCGA	2016	R-Lower	Not Applicable	TCGA-05-4434	d94fe32f-bedd-4f4c-9feb-fcb60d40f4bb	22	-24472	457	0		Not Available	Lung Adenocarcinoma	Not Available																								Not Available	Not Available	Not Available	Not Available	Not Available	Not Available
TCGA-97-A4M6	264.60.0	Nationwide Children's Hospital	22	LUAD	F924BEFA-7024-4671-AA15-92B27D5FCC75	12	TCGA	2016	R-Lower	Not Applicable	TCGA-97-A4M6	31FF69B5-9E58-44DA-8326-BDFC7EE495C4	7	-16764		0	185	Not Available	Lung Adenocarcinoma	92																								0	Not Available	YES	Exon 19 Deletion	Not Available	Not Available
TCGA-86-7954	204.62.0	Nationwide Children's Hospital	22	LUAD	5DFE37F0-86D8-4DFF-BFB4-6BEF743F2F73	12	TCGA	2016	R-Lower	Not Applicable	TCGA-86-7954	079ae0b3-b64b-4b8e-ab7d-225b8046568c	30	-25062		0	0	Not Available	Lung Adenocarcinoma	Not Available	TCGA-86-7954-D57949;TCGA-86-7954-D57950	D1519FCC-3805-4E15-B46C-49EA3BCEEC7D;3D5B9CB0-F3CF-411C-8AFB-E3271BA29B8C	Not Available;Not Available	28;28	81;81	55;55	Carboplatin;Taxol	Complete Response;Complete Response	3;3	Not Available;Not Available	Not Available;Not Available	Not Available;Not Available	Not Available;Not Available	Not Applicable;Not Applicable	Not Available;Not Available	Not Available;Not Available	NO;NO	Chemotherapy;Chemotherapy	Not Available;Not Available	Not Available;Not Available	Not Available;Not Available	NO;NO	2014;2014	0	Not Available	NO	Not Available	Not Available	Not Available
TCGA-78-7150	166.67.0	Nationwide Children's Hospital	22	LUAD	E55DF661-4D40-463F-B5FB-81FDC7CA5F46	12	TCGA	2016	L-Lower	Not Applicable	TCGA-78-7150	a0e57b39-960e-4e46-8aa0-d0ee2fd9a7cc	28	-21891	666	0		Not Available	Lung Adenocarcinoma	Not Available	TCGA-78-7150-D16967;TCGA-78-7150-D16965;TCGA-78-7150-D16966	c90077f8-6d30-4eaa-b791-2d8a389fdfbd;071743ff-ba4b-4208-8816-a453c02c436e;a4b1e4fb-299c-4c6f-9057-96dc3d724a7c	Not Available;Not Available;Not Available	28;28;28	642;397;397	607;285;285	Paclitaxel;Carboplatin;Gemcitabine	Not Available;Not Available;Not Available	9;9;9	2;5;5	140;615;1800	mg/m2;AUC;mg	RECURRENCE;PALLIATIVE;PALLIATIVE	Not Applicable;Not Applicable;Not Applicable	3;1;2	IV;IV;IV	NO;NO;NO	Chemotherapy;Chemotherapy;Chemotherapy	Not Available;Not Available;Not Available	700;2475;14180	mg/m2;mg;mg/m2	Not Available;Not Available;Not Available	2011;2011;2011	0	Not Available	NO	Not Available	Not Available	Not Available
TCGA-62-A470	258.59.0	Nationwide Children's Hospital	22	LUAD	F2B22DC2-81FF-40DD-89EC-A46966FB49AB	12	TCGA	2016	R-Upper	Not Applicable	TCGA-62-A470	E60A8F8A-0FE6-40E5-9F30-BCFF48AC73F4	30	-30689	1194	0		Not Available	Lung Adenocarcinoma	Not Available																								0	Not Available	NO	Not Available	Not Available	Not Available
TCGA-69-8255	222.60.0	Nationwide Children's Hospital	22	LUAD	FE6A4CC3-0959-4BED-B8D5-3A5BC38CBA57	12	TCGA	2016	R-Upper	Not Applicable	TCGA-69-8255	552712d3-da16-441e-ba93-11810793d598	4	-26289		0	129	Not Available	Lung Adenocarcinoma	60																								Not Available	Not Available	YES	Other	Not Available	Not Available
TCGA-55-8208	213.60.0	Nationwide Children's Hospital	22	LUAD	322EA80F-1046-4FEA-8874-E079D9161241	12	TCGA	2016	R-Upper	Not Applicable	TCGA-55-8208	77f8c850-b4e6-46a1-ab12-a50e0044a0c8	13	-26716		0	0	Not Available	Lung Adenocarcinoma	50																								0	Not Available	Not Available	Not Available	Not Available	Not Available
TCGA-50-5051	144.70.0	Nationwide Children's Hospital	22	LUAD	67163653-11EF-42D5-9455-FF894A9A160E	12	TCGA	2016	L-Upper	Not Applicable	TCGA-50-5051	e1c55bac-bb41-4964-add5-ecd6ba04b58d	25	-15585		0	455	Not Available	Lung Adenocarcinoma	Not Available	TCGA-50-5051-D32021;TCGA-50-5051-D32022	487b2e04-b00a-4221-b759-d6496965c6d9;f3f3dcc2-08bc-4d5d-9293-f608b65f06e9	Not Available;Not Available	15;15	123;123	62;62	Carboplatin;Taxol	Partial Response;Partial Response	5;5	Not Available;Not Available	Not Available;Not Available	Not Available;Not Available	Not Available;Not Available	Not Applicable;Not Applicable	Not Available;Not Available	Not Available;Not Available	NO;NO	Chemotherapy;Chemotherapy	Not Available;Not Available	Not Available;Not Available	Not Available;Not Available	NO;NO	2012;2012	Not Available	Not Available	YES	Not Available	Not Available	Not Available
TCGA-55-7910	196.64.0	Nationwide Children's Hospital	22	LUAD	3D44DBAB-D1AF-4E76-902F-B2B9BB645BF0	12	TCGA	2016	L-Lower	Not Applicable	TCGA-55-7910	b2bc53d6-ef78-4ae9-a6b5-1c7cad9a43eb	10	-18289		0	203	Not Available	Lung Adenocarcinoma	44	TCGA-55-7910-D66141	76D8449C-257D-474B-A830-EDE15DAE2DDD	Not Available	3	Not Available	253	Cisplatin	Complete Response	10	Not Available	Not Available	Not Available	Not Available	Not Applicable	Not Available	Not Available	NO	Chemotherapy	Not Available	Not Available	Not Available	NO	2014	1	Not Available	Not Available	Not Available	Not Available	Not Available
TCGA-38-7271	166.67.0	Nationwide Children's Hospital	22	LUAD	DF43A635-453D-4C8E-86D9-EEA1B9E17066	12	TCGA	2016	R-Upper	Not Applicable	TCGA-38-7271	8214a0d1-5e2d-4a7a-acb1-e5580755db83	10	-26440	800	0		Not Available	Lung Adenocarcinoma	76	TCGA-38-7271-D18306;TCGA-38-7271-D18311;TCGA-38-7271-D18310	39b80d4f-cb2c-42f3-9e88-32dadd933c17;be281462-f8ee-4c19-95d2-3a8f7295265f;fac1fe79-b59c-4d7b-b36a-89b3c8e29166	Not Available;Not Available;Not Available	10;10;10	371;623;574	329;574;574	Cisplatin;Alimta;Carboplatin	Not Available;Not Available;Not Available	11;11;11	3;2;1	30;500;Not Available	mg/m2;mg/m2;AUC	RECURRENCE;PALLIATIVE;PALLIATIVE	Not Applicable;Not Applicable;Not Applicable	1;2;2	IV;IV;IV	NO;NO;NO	Chemotherapy;Chemotherapy;Chemotherapy	Not Available;Not Available;Not Available	324;1760;798	mg;mg;mg	Not Available;Not Available;Not Available	2011;2011;2011	Not Available	Not Available	NO	Not Available	Not Available	Not Available
TCGA-86-8585	238.60.0	Nationwide Children's Hospital	22	LUAD	4E4974A9-746D-407A-AFDB-6D541F681194	12	TCGA	2016	L-Upper	Not Applicable	TCGA-86-8585	2f1a4b16-104c-40eb-8114-8245847bb716	30	-20918		0	35	Not Available	Lung Adenocarcinoma	Not Available																								Unknown	Not Available	NO	Not Available	Not Available	Not Available
TCGA-86-8075	213.60.0	Nationwide Children's Hospital	22	LUAD	16050C40-30CA-4788-A5B8-5AFD8313B787	12	TCGA	2016	L-Upper	Not Applicable	TCGA-86-8075	8869000d-09d7-465a-ac32-54d1935c43e7	16	-24402		0	43	Not Available	Lung Adenocarcinoma	Not Available	TCGA-86-8075-D41680;TCGA-86-8075-D41681;TCGA-86-8075-D41682	3C971D88-EA87-4F2F-893C-B7BB558C402E;7E6A245F-8FC9-4F05-BA87-C6FC12A202EB;9C62E82D-EABF-452D-9CE1-6F3146D45E6C	Not Available;Not Available;Not Available	25;25;25	364;364;Not Available	201;201;388	Etoposide;Cisplatin;Gefitinib	Complete Response;Complete Response;Not Applicable	3;3;3	Not Available;Not Available;Not Available	Not Available;Not Available;Not Available	Not Available;Not Available;Not Available	Not Available;Not Available;Not Available	Not Applicable;Not Applicable;Not Applicable	Not Available;Not Available;Not Available	Not Available;Not Available;Not Available	NO;NO;YES	Chemotherapy;Chemotherapy;Targeted Molecular therapy	Not Available;Not Available;Not Available	Not Available;Not Available;Not Available	Not Available;Not Available;Not Available	NO;NO;NO	2013;2013;2013	2	Not Available	NO	Not Available	Not Available	Not Available
TCGA-73-4676	119.76.0	Nationwide Children's Hospital	22	LUAD	BC836CC8-588C-40CD-BC42-76D29F900F72	12	TCGA	2016	R-Upper	Not Applicable	TCGA-73-4676	195a5afb-b79f-44d2-9d12-884487630c2b	18	-16746		0	122	Not Available	Lung Adenocarcinoma	86	TCGA-73-4676-D12586;TCGA-73-4676-D12585;TCGA-73-4676-D12587;TCGA-73-4676-D12556	48957710-70e7-4615-9717-fb2a9174b210;0989c0d2-81e6-4f78-93b4-3a7f35ba221b;1eba36d1-01f8-4cd4-b90d-98cc949417f0;da213998-af4a-4a37-967e-419359cab836	Not Available;Not Available;Not Available;Not Available	2;2;2;2	66;-40;66;-40	45;-74;45;-74	Docetaxel;Cisplatin;Cisplatin;Docetaxel	Not Available;Not Available;Not Available;Not Available	6;6;6;6	2;3;2;3	Not Available;75;Not Available;75	mg/m2;mg/m2;mg/m2;mg/m2	ADJUVANT;OTHER, SPECIFY IN NOTES;ADJUVANT;OTHER, SPECIFY IN NOTES	Not Applicable;neo-adjuvant;Not Applicable;neo-adjuvant	2;1;2;1	IV;IV;IV;IV	NO;NO;NO;NO	Chemotherapy;Chemotherapy;Chemotherapy;Chemotherapy	Not Available;Not Available;Not Available;Not Available	Not Available;225;Not Available;225	mg/m2;mg/m2;mg/m2;mg/m2	Not Available;Not Available;Not Available;Not Available	2011;2011;2011;2011	1	Not Available	NO	Not Available	Not Available	Not Available
TCGA-50-5933	119.76.0	Nationwide Children's Hospital	22	LUAD	7419B949-44DB-476E-9C1B-9FAF9E058D9B	12	TCGA	2016	L-Lower	Not Applicable	TCGA-50-5933	7a0ea814-f0de-4bc4-a81a-daa000559369	2	-26377	2393	0	2370	Not Available	Lung Adenocarcinoma	Not Available	TCGA-50-5933-D32106;TCGA-50-5933-D32107	668c16ce-1cba-4ca4-bccf-1a6e757231c0;69084794-9ae1-4394-bad1-f449c2205282	Not Available;Not Available	17;17	210;210	189;189	Carboplatin;Taxol	Complete Response;Complete Response	5;5	Not Available;Not Available	Not Available;Not Available	Not Available;Not Available	Not Available;Not Available	Not Applicable;Not Applicable	Not Available;Not Available	Not Available;Not Available	NO;NO	Chemotherapy;Chemotherapy	Not Available;Not Available	Not Available;Not Available	Not Available;Not Available	NO;NO	2012;2012	Not Available	Not Available	Not Available	Not Available	Not Available	Not Available
TCGA-73-4675	58.77.0	Nationwide Children's Hospital	22	LUAD	AE7E2ACE-CD7D-43E8-A55A-33257194F446	12	TCGA	2016	L-Lower	Not Applicable	TCGA-73-4675	ae39e358-08d7-4367-ae68-82b469e791e4	7	-21614		0	40	Not Available	Lung Adenocarcinoma	69	TCGA-73-4675-D71056;TCGA-73-4675-D71057;TCGA-73-4675-D71058;TCGA-73-4675-D71059;TCGA-73-4675-D71060;TCGA-73-4675-D71061;TCGA-73-4675-D71062	13B8CCE4-8461-4A03-A567-E5922A9A11A4;3C9951FA-7567-4A17-8ED5-031F790060D7;25DC92F4-A154-4196-9D5F-4BE559E42ABA;1C265224-D738-4F25-8103-9B037F9C9447;DC1FC3CB-3680-4D2A-86C2-B9DBC184D6BC;08130C1E-5BB6-4080-939E-11D5E4215EEF;3BF6C8DC-1CB9-4686-987C-7DA51220B8A3	Not Available;Not Available;Not Available;Not Available;Not Available;Not Available;Not Available	17;17;17;17;17;17;17	482;117;104;483;483;483;676	110;27;27;459;459;459;592	Carboplatin;Alimta;Cisplatin;Carboplatin;Taxotere;Avastin;Tarceva	Complete Response;Complete Response;Complete Response;Stable Disease;Stable Disease;Stable Disease;Clinical Progressive Disease	3;3;3;3;3;3;3	Not Available;Not Available;Not Available;Not Available;Not Available;Not Available;Not Available	Not Available;Not Available;Not Available;Not Available;Not Available;Not Available;Not Available	Not Available;Not Available;Not Available;Not Available;Not Available;Not Available;Not Available	Not Available;Not Available;Not Available;Not Available;Not Available;Not Available;Not Available	Not Applicable;Not Applicable;Not Applicable;Not Applicable;Not Applicable;Not Applicable;Not Applicable	Not Available;Not Available;Not Available;Not Available;Not Available;Not Available;Not Available	Not Available;Not Available;Not Available;Not Available;Not Available;Not Available;Not Available	NO;NO;NO;NO;NO;NO;NO	Chemotherapy;Chemotherapy;Chemotherapy;Chemotherapy;Chemotherapy;Chemotherapy;Chemotherapy	Not Available;Not Available;Not Available;Not Available;Not Available;Not Available;Not Available	Not Available;Not Available;Not Available;Not Available;Not Available;Not Available;Not Available	Not Available;Not Available;Not Available;Not Available;Not Available;Not Available;Not Available	NO;NO;NO;NO;NO;NO;NO	2015;2015;2015;2015;2015;2015;2015	0	Not Available	NO	Not Available	Not Available	Not Available
TCGA-55-6987	160.69.0	Nationwide Children's Hospital	22	LUAD	133B3DD6-82D6-4D14-829D-3045A7906A9F	12	TCGA	2016	L-Lower	Not Applicable	TCGA-55-6987	2efc156c-464a-4c2f-a854-39fefe32081c	27	-28382		0	1170	Not Available	Lung Adenocarcinoma	Not Available																								Not Available	Not Available	NO	Not Available	Not Available	Not Available
TCGA-50-5055	84.73.0	Nationwide Children's Hospital	22	LUAD	30C8A482-6125-4BBD-B7F5-A3126E14CDE0	12	TCGA	2016	L-Lower	Not Applicable	TCGA-50-5055	cc3d9750-7ce0-489f-86d4-8017b7ebed29	2	-28988		0	785	Not Available	Lung Adenocarcinoma	Not Available	TCGA-50-5055-D40457;TCGA-50-5055-D41755;TCGA-50-5055-D41761;TCGA-50-5055-D41762;TCGA-50-5055-D41763;TCGA-50-5055-D41764	851C0D83-B6C9-427B-A391-46ED77BABB58;7404E87B-2128-4132-AB47-14402C1130F0;9AAF3C36-BC75-459E-9B70-00E485E07138;53DEAEDA-8DF5-4023-9F27-12DD16A6A2C1;C6E4C339-ED92-49E9-BE3C-37BFC3B9D570;3B8F2796-A1BC-4B2A-AC33-8108523F87C6	Not Available;Not Available;Not Available;Not Available;Not Available;Not Available	27;27;27;27;27;27	153;1284;1284;1522;1649;Not Available	31;1135;1135;1284;1522;1649	Not specified;CARBOPLATIN;PACLITAXEL;ALIMTA;TARCEVA;TAXOTERE	Clinical Progressive Disease;Clinical Progressive Disease;Clinical Progressive Disease;Clinical Progressive Disease;Clinical Progressive Disease;Clinical Progressive Disease	3;3;3;3;3;3	Not Available;Not Available;Not Available;Not Available;Not Available;Not Available	Not Available;Not Available;Not Available;Not Available;Not Available;Not Available	Not Available;Not Available;Not Available;Not Available;Not Available;Not Available	Not Available;Not Available;Not Available;Not Available;Not Available;Not Available	Not Applicable;Not Applicable;Not Applicable;Not Applicable;Not Applicable;Not Applicable	Not Available;Not Available;Not Available;Not Available;Not Available;Not Available	Not Available;Not Available;Not Available;Not Available;Not Available;Not Available	NO;NO;NO;NO;NO;NO	Chemotherapy;Chemotherapy;Chemotherapy;Not Available;Chemotherapy;Chemotherapy	Not Available;Not Available;Not Available;Not Available;Not Available;Not Available	Not Available;Not Available;Not Available;Not Available;Not Available;Not Available	Not Available;Not Available;Not Available;Not Available;Not Available;Not Available	NO;NO;NO;NO;NO;NO	2013;2013;2013;2013;2013;2013	Not Available	Not Available	YES	Not Available	Not Available	Not Available
TCGA-MN-A4N5	264.60.0	Nationwide Children's Hospital	22	LUAD	F02DED14-BC8F-4827-A306-739C68BDC301	12	TCGA	2016	L-Upper	Not Applicable	TCGA-MN-A4N5	17E09B0D-EAB2-40EC-AE3C-BE9AB63FCEF0	4	-23257		0	84	Not Available	Lung Adenocarcinoma	82																								0	Not Available	YES	Not Available	Not Available	IHC
TCGA-38-A44F	258.59.0	Nationwide Children's Hospital	22	LUAD	20DE4FBA-C489-483D-BFE8-F90984E5BB24	12	TCGA	2016	R-Upper	Not Applicable	TCGA-38-A44F	258A3A41-211B-4C66-BD3B-EF03014A6967	31	-29534		0	133	Not Available	Lung Adenocarcinoma	35																								Not Evaluated	Not Available	NO	Not Available	Not Available	FISH
TCGA-55-6971	160.69.0	Nationwide Children's Hospital	22	LUAD	EE5118B4-197B-4A44-A1AF-EDB3D22441E7	12	TCGA	2016	L-Lower	Not Applicable	TCGA-55-6971	8d0736fe-261c-445c-bfd2-a3ea3ceaf367	28	-21734		0	25	Not Available	Lung Adenocarcinoma	Not Available																								Not Available	Not Available	NO	Not Available	Not Available	Not Available
TCGA-69-7974	204.62.0	Nationwide Children's Hospital	22	LUAD	E50521E4-9D65-437B-B1A1-470B48226951	12	TCGA	2016	L-Upper	Not Applicable	TCGA-69-7974	3e1df30f-744a-41e9-a169-7dbbff66622e	9	-20021		0	184	Not Available	Lung Adenocarcinoma	Not Available	TCGA-69-7974-D30366;TCGA-69-7974-D30368;TCGA-69-7974-D30370	FF1F92D3-3742-477D-8C65-C4AC2811A0C2;E368B4BF-E5C5-4E85-BDA5-8A7A50246BA7;D76675FA-0F02-4B08-91C1-D014BBC62EF2	Not Available;Not Available;Not Available	9;9;9	54;96;96	33;33;75	Cisplatin;Pemetrexed;Carboplatin	Unknown;Clinical Progressive Disease;Clinical Progressive Disease	4;4;4	Not Available;Not Available;Not Available	Not Available;Not Available;Not Available	Not Available;Not Available;Not Available	Not Available;Not Available;Not Available	Not Applicable;Not Applicable;Not Applicable	Not Available;Not Available;Not Available	Not Available;Not Available;Not Available	NO;NO;NO	Chemotherapy;Chemotherapy;Chemotherapy	Not Available;Not Available;Not Available	Not Available;Not Available;Not Available	Not Available;Not Available;Not Available	NO;NO;NO	2012;2012;2012	Not Available	Not Available	YES	Other	Not Available	Not Available
TCGA-44-6779	144.70.0	Nationwide Children's Hospital	22	LUAD	BD663029-F88A-4C58-B46D-5DB1D6980145	12	TCGA	2016	Discrepancy	Not Available	TCGA-44-6779	cbbea9f1-396a-4bf3-b67c-2cac3394dceb	31	-18469	500	0		Not Available	Lung Adenocarcinoma	44	TCGA-44-6779-D16019;TCGA-44-6779-D16027;TCGA-44-6779-D16021;TCGA-44-6779-D16023	cf85260a-95a7-40dd-85dc-fe3146f7e584;53ef5ace-fd50-4f47-a1ff-3a77d45be688;4d765560-c992-4deb-be5c-3f95e52efc0a;ea0269ad-e8e3-4fa6-a6fd-adc142fc13a0	Not Available;Not Available;Not Available;Not Available	12;12;12;12	141;435;141;303	77;391;77;257	Taxol;Gemcitabine;Carboplatin;Taxotere	Not Available;Not Available;Not Available;Not Available	9;9;9;9	4;5;4;3	340;1600;650;130	mg;mg;mg;mg	ADJUVANT;PROGRESSION;ADJUVANT;RECURRENCE	Not Applicable;Not Applicable;Not Applicable;Not Applicable	1;3;1;2	IV;IV;IV;IV	NO;NO;NO;NO	Chemotherapy;Chemotherapy;Chemotherapy;Chemotherapy	Not Available;Not Available;Not Available;Not Available	1360;8000;2600;390	mg;mg;mg;mg	Not Available;Not Available;Not Available;Not Available	2011;2011;2011;2011	Not Available	Not Available	Not Available	Not Available	Not Available	Not Available
TCGA-MP-A4TC	264.60.0	Nationwide Children's Hospital	22	LUAD	B81F1A93-2CD3-4F0A-9FD4-CC95F4DCBD6D	12	TCGA	2016	R-Middle	Not Applicable	TCGA-MP-A4TC	99C35245-E1C8-4805-B7A5-F703BB506030	2	-28471	74	0		Not Available	Lung Adenocarcinoma	68	TCGA-MP-A4TC-D41397;TCGA-MP-A4TC-D41398	2D936FD6-139F-4EBD-9EAB-D843254E987A;ED1C314A-2C4D-4A19-A6A2-0FB17145C3E5	Not Available;Not Available	18;18	25;25	25;25	Cisplatin;Navelbine	Complete Response;Complete Response	3;3	Not Available;Not Available	Not Available;Not Available	Not Available;Not Available	Not Available;Not Available	Not Applicable;Not Applicable	Not Available;Not Available	Not Available;Not Available	NO;NO	Chemotherapy;Chemotherapy	Not Available;Not Available	Not Available;Not Available	Not Available;Not Available	NO;NO	2013;2013	Not Evaluated	Not Available	NO	Not Available	Not Available	Not Available
TCGA-55-8302	232.55.0	Nationwide Children's Hospital	22	LUAD	F77E891C-2CB3-4496-8EDF-622FCD03BB94	12	TCGA	2016	R-Lower	Not Applicable	TCGA-55-8302	807cc7d2-6e3b-4f2d-9531-0da994eeeada	3	-20011		0	23	Not Available	Lung Adenocarcinoma	Not Available																								Not Available	Not Available	Unknown	Not Available	Not Available	Not Available
TCGA-67-3774	37.77.0	Nationwide Children's Hospital	22	LUAD	3CF64AC8-5C8A-43E9-8283-ECF05730CA8B	12	TCGA	2016	L-Lower	Not Applicable	TCGA-67-3774	36ad7fc7-0cc1-4f01-aef1-f89b3cb4feac	3	-26704		0	385	Not Available	Lung Adenocarcinoma	Not Available																								Not Available	Not Available	NO	Not Available	Not Available	Not Available
TCGA-55-A493	258.59.0	Nationwide Children's Hospital	22	LUAD	A730F531-AAEA-4449-AD92-6D41A87961D7	12	TCGA	2016	R-Upper	Not Applicable	TCGA-55-A493	E43A2B72-35C6-4466-9007-CE96CAF77EA8	21	-20027		0	28	Not Available	Lung Adenocarcinoma	102																								Not Evaluated	Not Available	NO	Not Available	Not Available	Not Available
TCGA-50-7109	166.67.0	Nationwide Children's Hospital	22	LUAD	45FFE57A-CBBD-4F6C-9A6B-E049B34FF64D	12	TCGA	2016	R-Lower	Not Applicable	TCGA-50-7109	7eb540b4-8dd3-4382-a488-e48b1c7213b3	9	-21979		0	255	Not Available	Lung Adenocarcinoma	Not Available																								Not Available	Not Available	Not Available	Not Available	Not Available	Not Available
TCGA-55-6982	160.69.0	Nationwide Children's Hospital	22	LUAD	772514A4-BB8E-48F2-A67D-F86912400321	12	TCGA	2016	R-Lower	Not Applicable	TCGA-55-6982	35cb7841-9b09-465a-90c5-e3b8a9faad49	26	Not Available	995	0		Not Available	Lung Adenocarcinoma	Not Available	TCGA-55-6982-D46628;TCGA-55-6982-D46629;TCGA-55-6982-D46637	51A05329-99B3-4DE3-BEEC-F7B7584AEE8C;F2442589-3EA6-4F5B-AA58-D61A68517EBF;8D09A550-760E-4CF9-8FC7-95C7C2613527	Not Available;Not Available;Not Available	13;13;13	Not Available;Not Available;939	397;397;698	Gemzar;Navelbine;Tarceva	Clinical Progressive Disease;Clinical Progressive Disease;Clinical Progressive Disease	8;8;8	Not Available;Not Available;Not Available	Not Available;Not Available;Not Available	Not Available;Not Available;Not Available	Not Available;Not Available;Not Available	Not Applicable;Not Applicable;Not Applicable	Not Available;Not Available;Not Available	Not Available;Not Available;Not Available	NO;NO;NO	Chemotherapy;Chemotherapy;Chemotherapy	Not Available;Not Available;Not Available	Not Available;Not Available;Not Available	Not Available;Not Available;Not Available	NO;NO;NO	2013;2013;2013	Not Available	Not Available	NO	Not Available	Not Available	Not Available
TCGA-86-8074	213.60.0	Nationwide Children's Hospital	22	LUAD	A4367B0F-42ED-4F1A-960E-FA694E947704	12	TCGA	2016	L-Lower	Not Applicable	TCGA-86-8074	482eb2a7-6fed-4e4c-b1b6-14d6d869f855	9	-22862		0	24	Not Available	Lung Adenocarcinoma	Not Available																								2	Not Available	NO	Not Available	Not Available	Not Available
TCGA-69-A59K	278.56.0	Nationwide Children's Hospital	22	LUAD	BCA54DF3-4BEA-4D69-A87A-4A788E996124	12	TCGA	2016	R-Upper	Not Applicable	TCGA-69-A59K	67FA3E41-C7C6-44C5-9E67-6BCB2715AACC	18	-22093		0	214	Not Available	Lung Adenocarcinoma	75	TCGA-69-A59K-D40359;TCGA-69-A59K-D40360	095F50E9-408C-4353-B7D6-339A2BBC1895;EE6D5CA4-FDD0-45B6-A767-D5B34DE311ED	Not Available;Not Available	18;18	135;135	72;72	cisplatin;pemetrexed	Stable Disease;Stable Disease	2;2	Not Available;Not Available	Not Available;Not Available	Not Available;Not Available	Not Available;Not Available	Not Applicable;Not Applicable	Not Available;Not Available	Not Available;Not Available	NO;NO	Chemotherapy;Chemotherapy	Not Available;Not Available	Not Available;Not Available	Not Available;Not Available	NO;NO	2013;2013	2	Not Available	YES	Not Available	Not Available	Not Available
TCGA-55-8090	213.60.0	Nationwide Children's Hospital	22	LUAD	CD04743F-3D70-4A99-985E-66A8C5A997C0	12	TCGA	2016	R-Lower	Not Applicable	TCGA-55-8090	4d51ee44-e6f4-4bcb-be28-e9df54b39a8d	8	-29235		0	6	Not Available	Lung Adenocarcinoma	58																								Not Available	Not Available	Not Available	Not Available	Not Available	Not Available
TCGA-97-A4M2	264.60.0	Nationwide Children's Hospital	22	LUAD	C52ADE6A-B2E2-4B2D-9936-E0FB9CA2981D	12	TCGA	2016	R-Middle	Not Applicable	TCGA-97-A4M2	345AEF28-D49B-491B-A337-B1AC55C37D35	7	-24313		0	197	Not Available	Lung Adenocarcinoma	91																								1	Not Available	NO	Not Available	Not Available	Not Available
TCGA-MP-A4T9	264.60.0	Nationwide Children's Hospital	22	LUAD	684955CA-3EBB-49DA-8131-776BD7E707C9	12	TCGA	2016	L-Upper	Not Applicable	TCGA-MP-A4T9	70081320-540F-41D2-8687-EE6D011F8EB0	2	-19767	1265	0		Not Available	Lung Adenocarcinoma	106	TCGA-MP-A4T9-D41350;TCGA-MP-A4T9-D41351;TCGA-MP-A4T9-D41352	C9F75A26-D387-48A4-BA06-A9D5C58CA315;758F08E1-B373-4964-9966-691B1D562B6C;ECBC2354-5C73-46FD-94A7-D519D192334F	Not Available;Not Available;Not Available	15;15;15	55;55;62	34;34;62	Vinorelbine;Cisplatin;Gemcitabine	Complete Response;Complete Response;Complete Response	3;3;3	Not Available;Not Available;Not Available	Not Available;Not Available;Not Available	Not Available;Not Available;Not Available	Not Available;Not Available;Not Available	Not Applicable;Not Applicable;Not Applicable	Not Available;Not Available;Not Available	Not Available;Not Available;Not Available	NO;NO;NO	Chemotherapy;Chemotherapy;Chemotherapy	Not Available;Not Available;Not Available	Not Available;Not Available;Not Available	Not Available;Not Available;Not Available	NO;NO;NO	2013;2013;2013	Unknown	Not Available	NO	Not Available	Not Available	Not Available
TCGA-MP-A4TK	264.60.0	Nationwide Children's Hospital	22	LUAD	E17FB55B-79DA-4D88-BFAE-6FC9D48A7E11	12	TCGA	2016	R-Lower	Not Applicable	TCGA-MP-A4TK	F7F9F522-DE88-4F9C-8BA4-7BE3726FAAF8	2	-20581	582	0		Not Available	Lung Adenocarcinoma	88																								Not Evaluated	Not Available	NO	Not Available	Not Available	Not Available
TCGA-91-6849	160.69.0	Nationwide Children's Hospital	22	LUAD	211F9E0B-90BC-4C06-B723-1A4D01BFF7E3	12	TCGA	2016	L-Upper	Not Applicable	TCGA-91-6849	953a908d-0993-42f6-853b-512611d19a2c	20	-27676		0	35	Not Available	Lung Adenocarcinoma	66																								Not Available	Not Available	YES	Not Available	Not Available	Not Available
TCGA-50-6593	119.76.0	Nationwide Children's Hospital	22	LUAD	2B60B97C-D675-413D-A8D6-8AE2D426F959	12	TCGA	2016	R-Upper	Not Applicable	TCGA-50-6593	e10568fe-0436-43f2-9f0f-48f9903868c4	25	-18152	336	0		Not Available	Lung Adenocarcinoma	Not Available																								Not Available	Not Available	YES	Not Available	Not Available	Not Available
TCGA-95-7043	160.69.0	Nationwide Children's Hospital	22	LUAD	C3FB6151-9134-4BB0-95AB-8DB7839466E0	12	TCGA	2016	R-Upper	Not Applicable	TCGA-95-7043	c650b1ff-8a4c-4ee9-b7c1-268c28c83827	Not Available	-23165		0	2	Not Available	Lung Adenocarcinoma	Not Available																								Not Available	Not Available	Not Available	Not Available	Not Available	Not Available
TCGA-55-7724	196.64.0	Nationwide Children's Hospital	22	LUAD	B1BC5DE4-33A2-47B6-BF22-D12A75890F97	12	TCGA	2016	L-Upper	Not Applicable	TCGA-55-7724	294cb595-0907-44c7-bbef-985a27c1e6e2	8	-27891		0	0	Not Available	Lung Adenocarcinoma	49																								Not Available	Not Available	Not Available	Not Available	Not Available	Not Available
TCGA-53-A4EZ	264.60.0	Nationwide Children's Hospital	22	LUAD	37B59429-B21F-4943-AD16-377F12D0C829	12	TCGA	2016	L-Upper	Not Applicable	TCGA-53-A4EZ	7CA711EC-9AC0-4FA7-8A60-32AE84B8789A	7	-23201		0	280	Not Available	Lung Adenocarcinoma	86	TCGA-53-A4EZ-D40957;TCGA-53-A4EZ-D40958	EAB7D354-078B-4978-AD4F-A6B8C3C68D35;58DBAB3C-5977-4D7B-8AF2-07D3D6AC5F27	Not Available;Not Available	7;7	226;226	132;132	Cisplatin;Navelbine	Complete Response;Complete Response	3;3	Not Available;Not Available	Not Available;Not Available	Not Available;Not Available	Not Available;Not Available	Not Applicable;Not Applicable	Not Available;Not Available	Not Available;Not Available	NO;NO	Chemotherapy;Chemotherapy	Not Available;Not Available	Not Available;Not Available	Not Available;Not Available	NO;NO	2013;2013	0	Not Available	YES	Not Available	Not Available	FISH
TCGA-44-7667	183.66.0	Nationwide Children's Hospital	22	LUAD	A9DC5752-E020-408F-8C44-D708ACE33099	12	TCGA	2016	R-Lower	Not Applicable	TCGA-44-7667	7f6455e8-fa3d-4452-acb2-8c9995073072	21	-18062		0	557	Not Available	Lung Adenocarcinoma	50																								Not Available	Not Available	Not Available	Not Available	Not Available	Not Available
TCGA-44-8117	213.60.0	Nationwide Children's Hospital	22	LUAD	A9F7DDF3-58AB-4A2A-BD10-28FF1AFB942F	12	TCGA	2016	R-Upper	Not Applicable	TCGA-44-8117	6d96a298-be5a-4e14-afe8-ca4b6ca298d6	11	-19855		0	259	Not Available	Lung Adenocarcinoma	86	TCGA-44-8117-D32726;TCGA-44-8117-D32727	19D36EEB-480F-4671-BCA8-86F6494EA205;EEB0D889-2452-4652-AD4C-81CCD822D2CE	Not Available;Not Available	13;13	176;133	113;113	Cisplatin;Docetaxel	Complete Response;Complete Response	6;6	Not Available;Not Available	Not Available;Not Available	Not Available;Not Available	Not Available;Not Available	Not Applicable;Not Applicable	Not Available;Not Available	Not Available;Not Available	NO;NO	Chemotherapy;Chemotherapy	Not Available;Not Available	Not Available;Not Available	Not Available;Not Available	NO;NO	2012;2012	1	Not Available	Unknown	Not Available	Not Available	Not Available
TCGA-55-6983	160.69.0	Nationwide Children's Hospital	22	LUAD	5E2B5428-5A25-41F1-BBE5-534D444494CE	12	TCGA	2016	L-Lower	Not Applicable	TCGA-55-6983	54a0e4d7-c274-4569-9c25-45bbe26d7f21	27	Not Available		0	1826	Not Available	Lung Adenocarcinoma	Not Available	TCGA-55-6983-D47806	A9AB2D29-B945-4946-B6F7-5EEB91B352A4	Not Available	28	365	142	Chemo, NOS	Complete Response	8	Not Available	Not Available	Not Available	Not Available	Not Applicable	Not Available	Not Available	NO	Chemotherapy	Not Available	Not Available	Not Available	NO	2013	Not Available	Not Available	NO	Not Available	Not Available	Not Available
TCGA-44-6146	119.76.0	Nationwide Children's Hospital	22	LUAD	5453F22B-5C02-49EF-A3F0-0D74CA595134	12	TCGA	2016	L-Lower	Not Applicable	TCGA-44-6146	0c0b610e-fe4c-406d-a5ed-5cc3b11dabf5	7	-23378		0	302	Not Available	Lung Adenocarcinoma	76	TCGA-44-6146-D12761;TCGA-44-6146-D12762;TCGA-44-6146-D12759	e3862c58-05db-4b2a-8c54-fc72bee3ce23;b7252803-5a38-42ce-8246-c0298c823279;e1605149-0bd0-4889-8db8-71f1eeacda90	Not Available;Not Available;Not Available	7;7;7	107;107;44	44;66;44	Alimta;Carboplatin;Cisplatin	Not Available;Not Available;Not Available	6;6;6	4;3;1	1100;456-570;165	mg;mg;mg	ADJUVANT;ADJUVANT;ADJUVANT	Not Applicable;Not Applicable;Not Applicable	1;1;1	IV;IV;IV	NO;NO;NO	Chemotherapy;Chemotherapy;Chemotherapy	Not Available;Not Available;Not Available	4400;1600;165	mg;mg;mg	Not Available;Not Available;Not Available	2011;2011;2011	1	Not Available	Not Available	Not Available	Not Available	Not Available
TCGA-55-8513	238.60.0	Nationwide Children's Hospital	22	LUAD	0CCA7806-C3BB-4424-84BD-6B1E4B7EF335	12	TCGA	2016	L-Lower	Not Applicable	TCGA-55-8513	a3fd20b2-e001-44ab-9716-754e5ae70808	11	-28284		0	146	Not Available	Lung Adenocarcinoma	65	TCGA-55-8513-D64284;TCGA-55-8513-D64285	2FEFA276-5D66-46D2-B73C-6138E1E304B9;3D2150F8-FBEF-4037-83F8-E9BB0CD7746E	Not Available;Not Available	28;28	460;Not Available	352;561	Tarceva;Alimta	Clinical Progressive Disease;Not Applicable	8;8	Not Available;Not Available	Not Available;Not Available	Not Available;Not Available	Not Available;Not Available	Not Applicable;Not Applicable	Not Available;Not Available	Not Available;Not Available	NO;YES	Chemotherapy;Chemotherapy	Not Available;Not Available	Not Available;Not Available	Not Available;Not Available	NO;NO	2014;2014	Not Evaluated	Not Available	YES	Not Available	Not Available	Not Available
TCGA-MP-A5C7	278.56.0	Nationwide Children's Hospital	22	LUAD	C14C1AC1-38AB-4E04-9882-76D1CFECA518	12	TCGA	2016	L-Upper	Not Applicable	TCGA-MP-A5C7	8F04660A-2EFB-4947-9EAB-375066B9EB33	10	-28015		0	1490	Not Available	Lung Adenocarcinoma	105																								1	Not Available	NO	Not Available	Not Available	Not Available
TCGA-75-6214	160.69.0	Nationwide Children's Hospital	22	LUAD	B3103A23-3C77-46E9-BE75-89F374ECC048	12	TCGA	2016	R-Upper	Not Applicable	TCGA-75-6214	32592562-11fa-435a-b40b-2b242bae53aa	12	Not Available		Not Available		Not Available	Lung Adenocarcinoma	Not Available																								1	Not Available	Not Available	Not Available	Not Available	Not Available
TCGA-86-7713	183.66.0	Nationwide Children's Hospital	22	LUAD	EECD151E-BF25-4409-8237-CD1F3A97F392	12	TCGA	2016	R-Middle	Not Applicable	TCGA-86-7713	cc68632c-b1e3-491b-b562-9468e2d1c101	2	-25791		0	7	Not Available	Lung Adenocarcinoma	Not Available	TCGA-86-7713-D35429;TCGA-86-7713-D35430	505DA070-940F-431E-B3D0-0DEC1E27D175;20185B1B-9AFC-48FB-A72A-4E830C7CB786	Not Available;Not Available	27;27	182;182	29;29	Etoposide;Cisplatin	Complete Response;Complete Response	9;9	Not Available;Not Available	Not Available;Not Available	Not Available;Not Available	Not Available;Not Available	Not Applicable;Not Applicable	Not Available;Not Available	Not Available;Not Available	NO;NO	Chemotherapy;Chemotherapy	Not Available;Not Available	Not Available;Not Available	Not Available;Not Available	NO;NO	2012;2012	1	Not Available	Not Available	Not Available	Not Available	Not Available
TCGA-75-6212	119.76.0	Nationwide Children's Hospital	22	LUAD	8CFFC6FB-65AF-49DB-9278-AD2B453B713D	12	TCGA	2016	L-Lower	Not Applicable	TCGA-75-6212	23069f19-eba5-4ea5-ae7d-1ee4399ce7c1	21	Not Available		Not Available		Not Available	Lung Adenocarcinoma	Not Available	TCGA-75-6212-D15103;TCGA-75-6212-D15104;TCGA-75-6212-D15105	29ddd4fa-0d94-4bd7-9ce4-ba2c453d721d;ae10c460-9eda-43b3-a9de-ffc66804c8ba;6ea72d6c-a27f-4f01-ba06-912e368af3ea	Not Available;Not Available;Not Available	21;21;21	Not Available;Not Available;Not Available	Not Available;Not Available;Not Available	Cisplatin;Vinorelbine Tartrate;Carboplatin	Not Available;Not Available;Not Available	7;7;7	3;4;1	70;42;437	mg;mg;mg	ADJUVANT;ADJUVANT;ADJUVANT	Not Applicable;Not Applicable;Not Applicable	1;1;2	IV;IV;IV	NO;NO;NO	Chemotherapy;Chemotherapy;Chemotherapy	Not Available;Not Available;Not Available	210;572;437	mg;mg;mg	Not Available;Not Available;Not Available	2011;2011;2011	Not Available	Not Available	Not Available	Not Available	Not Available	Not Available
TCGA-62-8394	232.55.0	Nationwide Children's Hospital	22	LUAD	D64B7F84-B398-4D36-8F97-E035CF8C7E86	12	TCGA	2016	L-Lower	Not Applicable	TCGA-62-8394	742e0e32-25b5-4d41-8bf5-364b571cfd93	5	-23758	139	0		Not Available	Lung Adenocarcinoma	Not Available	TCGA-62-8394-D33506;TCGA-62-8394-D40459	66473842-A8EB-488E-BDE4-81A6B15B53B9;16DB8141-F66A-4A03-ABB6-CF51C96CC392	Not Available;Not Available	5;21	124;124	54;54	Carboplatin;Gemcitabine	Unknown;Unknown	7;2	Not Available;Not Available	Not Available;Not Available	Not Available;Not Available	Not Available;Not Available	Not Applicable;Not Applicable	Not Available;Not Available	Not Available;Not Available	NO;NO	Chemotherapy;Chemotherapy	Not Available;Not Available	Not Available;Not Available	Not Available;Not Available	NO;NO	2012;2013	Unknown	Not Available	NO	Not Available	Not Available	Not Available
TCGA-64-5778	84.73.0	Nationwide Children's Hospital	22	LUAD	BEC792A5-875B-437F-9FCB-A4B8C550AAA5	12	TCGA	2016	R-Upper	Not Applicable	TCGA-64-5778	8fdbd88f-19ae-4ab8-bcd7-6bfa1bbde742	2	-21927		0	926	Not Available	Lung Adenocarcinoma	Not Available	TCGA-64-5778-D31472	fc448027-ade7-47c9-8323-907f35fc2702	Not Available	3	Not Available	1174	Tarceva	Clinical Progressive Disease	5	Not Available	Not Available	Not Available	Not Available	Not Applicable	Not Available	Not Available	YES	Chemotherapy	Not Available	Not Available	Not Available	NO	2012	1	Not Available	Not Available	Not Available	Not Available	Not Available
TCGA-97-8174	222.60.0	Nationwide Children's Hospital	22	LUAD	CE4DF113-993B-444F-B413-DBD38FCB9C9D	12	TCGA	2016	R-Upper	Not Applicable	TCGA-97-8174	8c695c24-e7f9-449a-9258-a1bc8a33bf9a	13	-24725	164	0		Not Available	Lung Adenocarcinoma	90	TCGA-97-8174-D32911;TCGA-97-8174-D32912	78B19468-4913-4164-B4EF-AF0FD08CB063;093ACF14-8C3A-40FC-9089-FB1AE39C6278	Not Available;Not Available	15;15	102;102	53;53	Vinorelbine;CISplatinum	Unknown;Unknown	6;6	Not Available;Not Available	Not Available;Not Available	Not Available;Not Available	Not Available;Not Available	Not Applicable;Not Applicable	Not Available;Not Available	Not Available;Not Available	NO;NO	Chemotherapy;Chemotherapy	Not Available;Not Available	Not Available;Not Available	Not Available;Not Available	NO;NO	2012;2012	0	Not Available	YES	Not Available	Not Available	FISH
TCGA-50-8459	232.55.0	Nationwide Children's Hospital	22	LUAD	09894007-32CD-4611-A702-82DD5D97656A	12	TCGA	2016	R-Lower	Not Applicable	TCGA-50-8459	9cfc1519-33e7-4145-a4ad-78b5c449853a	16	-24859		0	231	Not Available	Lung Adenocarcinoma	70	TCGA-50-8459-D42678;TCGA-50-8459-D42680;TCGA-50-8459-D42681	F90C20E9-5A78-4BD2-8814-AEFA21BA329D;4E2BDC04-BC96-442A-A92E-F5E7E00A1E90;C21CFFFF-014E-482A-B414-AFF5106E530C	Not Available;Not Available;Not Available	26;26;26	147;147;147	76;76;76	ALIMTA;Cisplatin;Avastin	Complete Response;Complete Response;Complete Response	4;4;4	Not Available;Not Available;Not Available	Not Available;Not Available;Not Available	Not Available;Not Available;Not Available	Not Available;Not Available;Not Available	Not Applicable;Not Applicable;Not Applicable	Not Available;Not Available;Not Available	Not Available;Not Available;Not Available	NO;NO;NO	Chemotherapy;Chemotherapy;Chemotherapy	Not Available;Not Available;Not Available	Not Available;Not Available;Not Available	Not Available;Not Available;Not Available	YES;YES;YES	2013;2013;2013	Not Available	Not Available	YES	Not Available	Not Available	Not Available
TCGA-50-8457	232.55.0	Nationwide Children's Hospital	22	LUAD	E248A740-F95F-4E5E-A319-863FF26B5C1C	12	TCGA	2016	R-Upper	Not Applicable	TCGA-50-8457	d45aee46-838e-44af-8422-46710b3240a8	16	-23055		0	44	Not Available	Lung Adenocarcinoma	Not Available																								Not Available	Not Available	YES	Not Available	Not Available	FISH
TCGA-97-A4M1	264.60.0	Nationwide Children's Hospital	22	LUAD	51BCC247-879C-4DD0-A46F-B0726900C455	12	TCGA	2016	R-Upper	Not Applicable	TCGA-97-A4M1	C0C879F7-C332-4D31-9F7E-A3BF361B36EE	7	-19272		0	209	Not Available	Lung Adenocarcinoma	111																								0	Not Available	NO	Not Available	Not Available	Not Available
TCGA-78-7166	183.66.0	Nationwide Children's Hospital	22	LUAD	5B98F4C1-0200-4EF9-8872-00C7E00A1795	12	TCGA	2016	L-Lower	Not Applicable	TCGA-78-7166	b40d0849-f4ef-4a14-9732-9beb708cb46b	28	-30869	258	0		Not Available	Lung Adenocarcinoma	Not Available																								2	Not Available	NO	Not Available	Not Available	Not Available
TCGA-83-5908	84.73.0	Nationwide Children's Hospital	22	LUAD	6CF7DC17-C5D0-4B7C-AB28-4EEB203B9886	12	TCGA	2016	L-Upper	Not Applicable	TCGA-83-5908	25d4ea9e-f773-4f11-bac9-64efdad73211	25	-21760		0	420	Not Available	Lung Adenocarcinoma	Not Available																								1	Not Available	NO	Not Available	Not Available	Not Available
TCGA-05-4426	58.77.0	Nationwide Children's Hospital	22	LUAD	A26E617F-513D-4272-A6E3-FCC6C17ED1C6	12	TCGA	2016	L-Lower	Not Applicable	TCGA-05-4426	36bf02f8-c1c8-49f9-a417-adf88a205c70	22	-26084		0	791	Not Available	Lung Adenocarcinoma	Not Available																								Not Available	Not Available	Not Available	Not Available	Not Available	Not Available
TCGA-55-7995	204.62.0	Nationwide Children's Hospital	22	LUAD	D11C0215-88F8-46BC-A974-67E43EE66390	12	TCGA	2016	L-Upper	Not Applicable	TCGA-55-7995	abd6647b-d2eb-404d-8283-443e92addf55	7	-26837		0	5	Not Available	Lung Adenocarcinoma	51	TCGA-55-7995-D65702;TCGA-55-7995-D65703	39A1C7F0-0574-41C9-98D5-D0D7AF66D866;386B9E74-6618-451B-8F90-9F3BFDE51CD1	Not Available;Not Available	26;26	525;525	483;483	Carboplatin;Paclitaxel	Complete Response;Complete Response	9;9	Not Available;Not Available	Not Available;Not Available	Not Available;Not Available	Not Available;Not Available	Not Applicable;Not Applicable	Not Available;Not Available	Not Available;Not Available	NO;NO	Chemotherapy;Chemotherapy	Not Available;Not Available	Not Available;Not Available	Not Available;Not Available	NO;NO	2014;2014	Not Available	Not Available	NO	Not Available	Not Available	Not Available
TCGA-93-8067	222.60.0	Nationwide Children's Hospital	22	LUAD	5B68F125-81AE-49F4-A65D-48207A659BDB	12	TCGA	2016	L-Lower	Not Applicable	TCGA-93-8067	bbe88801-34f3-46d2-bbfd-b46c3901ed71	18	-28453		0	186	Not Available	Lung Adenocarcinoma	47																								2	Not Available	NO	Not Available	Not Available	Not Available
TCGA-55-7284	213.60.0	Nationwide Children's Hospital	22	LUAD	48632EC4-F756-4626-98AF-7519C3F7E64E	12	TCGA	2016	R-Lower	Not Applicable	TCGA-55-7284	0b15fcb8-1fb7-497e-80b9-d3db66a3c0a2	13	-27087		0	121	Not Available	Lung Adenocarcinoma	89																								Not Available	Not Available	Not Available	Not Available	Not Available	Not Available
TCGA-55-1595	37.77.0	Nationwide Children's Hospital	22	LUAD	72A3DA1A-CCD9-44BE-9623-F273D7B3FBB8	12	TCGA	2016	L-Lower	Not Applicable	TCGA-55-1595	d31aeefc-b59b-42e9-9919-750b17a70a3d	14	Not Available		0	1479	Not Available	Lung Adenocarcinoma	Not Available																								Not Available	Not Available	Not Available	Not Available	Not Available	Not Available
TCGA-44-2655	37.77.0	Nationwide Children's Hospital	22	LUAD	C8651EDC-3160-414E-993D-FC0C112E708E	12	TCGA	2016	R-Upper	Not Applicable	TCGA-44-2655	07b5663f-9a54-4462-b6c1-6fc8116b8714	9	-23854		0	575	575	Lung Adenocarcinoma	73																								0	Not Available	Not Available	Not Available	Not Available	Not Available
TCGA-69-8453	232.55.0	Nationwide Children's Hospital	22	LUAD	73893331-FAA9-4F18-A391-29EECF794D76	12	TCGA	2016	R-Lower	Not Applicable	TCGA-69-8453	9f4f2ff3-3c02-4281-a398-b0d0955e58eb	21	-28413		0	171	Not Available	Lung Adenocarcinoma	52	TCGA-69-8453-D38749;TCGA-69-8453-D52053;TCGA-69-8453-D52058;TCGA-69-8453-D38750	ADF240B0-E64F-4B67-B0D0-67705AEA4763;668F81DB-46F6-4AF3-AA38-ECC71EC50D0A;D34529C7-817F-493F-9304-FFD96B855AFE;E78C20DE-6F02-4FAE-9948-42E954BBFACB	Not Available;Not Available;Not Available;Not Available	28;27;27;19	157;571;571;157	45;505;505;45	carboplatinum;Carboplatin;Alimta;paclitaxel	Unknown;Unknown;Unknown;Unknown	2;11;11;3	Not Available;Not Available;Not Available;Not Available	Not Available;Not Available;Not Available;Not Available	Not Available;Not Available;Not Available;Not Available	Not Available;Not Available;Not Available;Not Available	Not Applicable;Not Applicable;Not Applicable;Not Applicable	Not Available;Not Available;Not Available;Not Available	Not Available;Not Available;Not Available;Not Available	NO;NO;NO;NO	Chemotherapy;Chemotherapy;Chemotherapy;Chemotherapy	Not Available;Not Available;Not Available;Not Available	Not Available;Not Available;Not Available;Not Available	Not Available;Not Available;Not Available;Not Available	NO;NO;NO;NO	2013;2013;2013;2014	1	Not Available	Unknown	Not Available	Not Available	Not Available
TCGA-91-6835	144.70.0	Nationwide Children's Hospital	22	LUAD	D9F21111-AE9A-4546-935A-85C411F646B2	12	TCGA	2016	R-Lower	Not Applicable	TCGA-91-6835	2f09479f-87fc-4c34-8e2c-333e970a3681	20	-29887		0	35	Not Available	Lung Adenocarcinoma	78																								Not Available	Not Available	NO	Not Available	Not Available	Not Available
TCGA-95-8039	213.60.0	Nationwide Children's Hospital	22	LUAD	3775EEDC-EA19-456C-9E63-41AC52919D63	12	TCGA	2016	R-Upper	Not Applicable	TCGA-95-8039	87f1b3df-4bc7-4336-b658-f30ac1c5c796	20	-26317		0	27	Not Available	Lung Adenocarcinoma	98																								Not Evaluated	Not Available	Not Available	Not Available	Not Available	Not Available
TCGA-97-7938	196.64.0	Nationwide Children's Hospital	22	LUAD	7054F136-340B-4DBA-BE00-662CDF0C0D84	12	TCGA	2016	R-Upper	Not Applicable	TCGA-97-7938	e6e75590-9520-4b1c-8a28-4a1d2b2218fc	13	-27980	18	0		Not Available	Lung Adenocarcinoma	53																								Not Available	Not Available	YES	Not Available	Not Available	Not Available
TCGA-69-7978	204.62.0	Nationwide Children's Hospital	22	LUAD	75F2372C-BA53-498B-B641-4F7B3C9869A1	12	TCGA	2016	R-Upper	Not Applicable	TCGA-69-7978	f462cfef-f60a-4d3e-b92d-b8d8f50b6bb3	9	-21785		0	70	Not Available	Lung Adenocarcinoma	Not Available																								Not Available	Not Available	YES	Other	Not Available	Not Available
TCGA-55-7994	204.62.0	Nationwide Children's Hospital	22	LUAD	23DE21E2-F68F-4C2A-A585-2AFDD6E6C393	12	TCGA	2016	R-Upper	Not Applicable	TCGA-55-7994	67dbe286-edb3-4d07-8f74-9e5254f01945	7	-29858		0	31	Not Available	Lung Adenocarcinoma	Not Available	TCGA-55-7994-D47824;TCGA-55-7994-D47825	711DE5E8-64BE-4AE2-9B48-BE206A7960AC;C4E8D500-182E-4A75-9E3A-5EC4E60DD487	Not Available;Not Available	28;28	121;121	56;56	Carboplatin;Taxol	Complete Response;Complete Response	8;8	Not Available;Not Available	Not Available;Not Available	Not Available;Not Available	Not Available;Not Available	Not Applicable;Not Applicable	Not Available;Not Available	Not Available;Not Available	NO;NO	Chemotherapy;Chemotherapy	Not Available;Not Available	Not Available;Not Available	Not Available;Not Available	NO;NO	2013;2013	Not Available	Not Available	NO	Not Available	Not Available	Not Available
TCGA-55-8619	238.60.0	Nationwide Children's Hospital	22	LUAD	477D9703-5D44-4326-A83E-C2E0525EAC26	12	TCGA	2016	R-Lower	Not Applicable	TCGA-55-8619	772324a5-5513-454d-ad6b-605798f69b73	11	-26616		0	49	Not Available	Lung Adenocarcinoma	Not Available																								Not Evaluated	Not Available	Unknown	Not Available	Not Available	Not Available
TCGA-78-7149	166.67.0	Nationwide Children's Hospital	22	LUAD	6D25B180-2CD0-4E7F-BEAA-2BB296DAB866	12	TCGA	2016	R-Lower	Not Applicable	TCGA-78-7149	2de1ba51-eae1-4a54-b7cd-d6d739fdc39d	3	-26285		0	1093	Not Available	Lung Adenocarcinoma	Not Available																								1	Not Available	NO	Not Available	Not Available	Not Available
TCGA-38-4631	119.76.0	Nationwide Children's Hospital	22	LUAD	6DB0FB9B-C7F7-482A-AF5B-4D1735884BFC	12	TCGA	2016	L-Upper	Not Applicable	TCGA-38-4631	2483621a-4db3-41ab-aa33-b9427ea8a0af	14	-26538	354	0		Not Available	Lung Adenocarcinoma	Not Available																								Not Available	Not Available	NO	Not Available	Not Available	Not Available
TCGA-44-2662	37.77.0	Nationwide Children's Hospital	22	LUAD	C1468F84-B125-4A52-8742-7FE8A481C6D0	12	TCGA	2016	R-Upper	Not Applicable	TCGA-44-2662	ccda26c1-a6d6-4317-8cf8-8a87e15ce12e	12	-24014		0	480	Not Available	Lung Adenocarcinoma	78	TCGA-44-2662-D5033;TCGA-44-2662-D5035;TCGA-44-2662-D5034	49760024-30c8-4540-a1fc-44ee2672a837;ada4d1fb-41a4-4448-8509-1d01a0c093c1;11737323-43bd-4c4f-9c44-43683d677c92	Not Available;Not Available;Not Available	21;21;21	162;362;362	76;277;277	rec MAGE 3-AS + AS15 ACS1 / Placebo Vaccine;Taxol;Carboplatin	Not Available;Not Available;Not Available	10;10;10	5;8;8	0.5;480;935	mL;mg;mg	ADJUVANT;PROGRESSION;PROGRESSION	Not Applicable;Not Applicable;Not Applicable	1;2;2	IM;IV;IV	NO;NO;NO	Other, specify in notes;Chemotherapy;Chemotherapy	GSK Mage Vaccine Study;Not Available;Not Available	2.5;1608;3817	mL;mg;mg	Not Available;Not Available;Not Available	2010;2010;2010	Not Available	Not Available	Not Available	Not Available	Not Available	Not Available
TCGA-MP-A4SV	264.60.0	Nationwide Children's Hospital	22	LUAD	3585B2DD-A6E8-4500-A5E6-F86FF19EEEA4	12	TCGA	2016	L-Lower	Not Applicable	TCGA-MP-A4SV	706420C4-8820-4B41-80D9-F3EFD1D2A4F0	2	-24516	2620	0		Not Available	Lung Adenocarcinoma	48																								Not Evaluated	Not Available	NO	Not Available	Not Available	Not Available
TCGA-L9-A7SV	406.37.0	Nationwide Children's Hospital	22	LUAD	15A08B6D-46EF-43B0-97DA-2D0F321C6C88	12	TCGA	2016	L-Lower	Not Applicable	TCGA-L9-A7SV	54E90433-5218-4D83-848F-F995ECBA2A63	7	-25298		0	111	Not Available	Lung Adenocarcinoma	55	TCGA-L9-A7SV-D55465;TCGA-L9-A7SV-D55466	01FFB728-9015-4A08-9273-307A5FFCA9C7;AF22DDC1-B76C-49AC-AAC4-32359ACDB718	Not Available;Not Available	7;7	104;104	41;41	cisplatin;pemetrexed disodium	Complete Response;Complete Response	1;1	Not Available;Not Available	Not Available;Not Available	Not Available;Not Available	Not Available;Not Available	Not Applicable;Not Applicable	Not Available;Not Available	Not Available;Not Available	NO;NO	Chemotherapy;Chemotherapy	Not Available;Not Available	Not Available;Not Available	Not Available;Not Available	NO;NO	2014;2014	0	Not Available	NO	Not Available	Not Available	Not Available
TCGA-93-A4JQ	264.60.0	Nationwide Children's Hospital	22	LUAD	4BCF6682-05A2-4316-9392-973FC679B59D	12	TCGA	2016	R-Upper	Not Applicable	TCGA-93-A4JQ	7093024B-CF56-4783-B973-B72573ED7F2B	27	-17951		0	100	Not Available	Lung Adenocarcinoma	83																								0	Not Available	NO	Not Available	Not Available	Not Available
TCGA-35-3615	37.77.0	Nationwide Children's Hospital	22	LUAD	D358F4C9-95C6-497A-80E0-EF26059050B3	12	TCGA	2016	R-Upper	Not Applicable	TCGA-35-3615	e8b7a103-644f-4865-92f8-80b053bd5e17	20	-21076		0	14	Not Available	Lung Adenocarcinoma	Not Available																								Not Available	Not Available	NO	Not Available	Not Available	Not Available
TCGA-05-4418	58.77.0	Nationwide Children's Hospital	22	LUAD	2B9ABDF3-F15D-4F85-9FC7-336FC49384CD	12	TCGA	2016	L-Lower	Not Applicable	TCGA-05-4418	d2c1e896-6886-4122-bb48-5fbcd3f641f4	22	-25417	274	0		Not Available	Lung Adenocarcinoma	Not Available																								Not Available	Not Available	Not Available	Not Available	Not Available	Not Available
TCGA-05-4249	52.74.0	Nationwide Children's Hospital	22	LUAD	C1AAC065-7D06-4514-98BC-FE553F789E9C	12	TCGA	2016	R-Lower	Not Applicable	TCGA-05-4249	4addf05f-3668-4b3f-a17f-c0227329ca52	22	-24532		0	1158	Not Available	Lung Adenocarcinoma	Not Available																								Not Available	Not Available	Not Available	Not Available	Not Available	Not Available
TCGA-MN-A4N4	264.60.0	Nationwide Children's Hospital	22	LUAD	22F463D5-E0D2-4A77-B965-B7A13CB93795	12	TCGA	2016	L-Upper	Not Applicable	TCGA-MN-A4N4	CEEAD734-1CE0-4385-B65A-A9C853B7308E	4	-20888		0	622	Not Available	Lung Adenocarcinoma	Not Available																								1	Not Available	NO	Not Available	Not Available	Not Available
TCGA-73-4658	119.76.0	Nationwide Children's Hospital	22	LUAD	3EB262C4-B86E-4406-BEC5-6A5B157E57BE	12	TCGA	2016	L-Lower	Not Applicable	TCGA-73-4658	afb91740-2668-46d7-ba01-bb26153ad1c7	15	-29508	1600	0	1600	Not Available	Lung Adenocarcinoma	Not Available																								Not Available	Not Available	NO	Not Available	Not Available	Not Available
TCGA-44-A4SS	264.60.0	Nationwide Children's Hospital	22	LUAD	C4B2BE86-72AC-491B-86A0-12BDF92D7711	12	TCGA	2016	L-Upper	Not Applicable	TCGA-44-A4SS	F934ED41-090E-4313-BBC5-D1A4A9ED9AD7	28	-26991		0	114	Not Available	Lung Adenocarcinoma	54																								0	Not Available	Not Available	Not Available	Not Available	Not Available
TCGA-95-A4VP	278.56.0	Nationwide Children's Hospital	22	LUAD	A4596E25-CD51-46B3-A7ED-376B65C0892B	12	TCGA	2016	L-Lower	Not Applicable	TCGA-95-A4VP	9E22A3AF-7F28-4757-8684-ED64A2A27AD1	22	-24130		0	168	Not Available	Lung Adenocarcinoma	Not Available	TCGA-95-A4VP-D40540;TCGA-95-A4VP-D40543	EEC4E284-83E6-48D8-9E22-87A68963B598;B3A1D470-D0D9-4ABF-A3AF-1447CD0096B4	Not Available;Not Available	22;22	126;126	63;63	Carboplatin;Taxol	Stable Disease;Stable Disease	2;2	Not Available;Not Available	Not Available;Not Available	Not Available;Not Available	Not Available;Not Available	Not Applicable;Not Applicable	Not Available;Not Available	Not Available;Not Available	NO;NO	Chemotherapy;Chemotherapy	Not Available;Not Available	Not Available;Not Available	Not Available;Not Available	NO;NO	2013;2013	Not Available	Not Available	NO	Not Available	Not Available	Not Available
TCGA-55-7914	196.64.0	Nationwide Children's Hospital	22	LUAD	80113A53-D7BC-4BAF-823E-9D62768F63B8	12	TCGA	2016	R-Upper	Not Applicable	TCGA-55-7914	69dba721-a168-47a4-b7ff-80a448bad654	10	-26105		0	3	Not Available	Lung Adenocarcinoma	56	TCGA-55-7914-D59093;TCGA-55-7914-D59094;TCGA-55-7914-D59095	6C2F2B61-58BA-4970-BC91-DF0902E87C39;5EEF9195-2694-425E-9C08-5C82278C9C16;6A7819DA-BFA9-4BCF-BA27-3DC196B9EF70	Not Available;Not Available;Not Available	30;30;30	132;132;132	27;27;27	Carboplatin;Alimta;Avastin	Clinical Progressive Disease;Clinical Progressive Disease;Clinical Progressive Disease	4;4;4	Not Available;Not Available;Not Available	Not Available;Not Available;Not Available	Not Available;Not Available;Not Available	Not Available;Not Available;Not Available	Not Applicable;Not Applicable;Not Applicable	Not Available;Not Available;Not Available	Not Available;Not Available;Not Available	NO;NO;NO	Chemotherapy;Chemotherapy;Chemotherapy	Not Available;Not Available;Not Available	Not Available;Not Available;Not Available	Not Available;Not Available;Not Available	NO;NO;NO	2014;2014;2014	1	Not Available	YES	Not Available	Not Available	FISH
TCGA-78-7145	166.67.0	Nationwide Children's Hospital	22	LUAD	F4C3C9A0-7B71-4197-B39D-ADA1DC3C239F	12	TCGA	2016	R-Middle	Not Applicable	TCGA-78-7145	4ef872e1-82c9-4939-9248-41ed9d3085b2	23	-19080	826	0		Not Available	Lung Adenocarcinoma	Not Available	TCGA-78-7145-D16675;TCGA-78-7145-D16672;TCGA-78-7145-D16674;TCGA-78-7145-D16673;TCGA-78-7145-D17203	93f81bc9-f22b-4e9f-85b9-da28d41a7569;b3966e3e-c4e0-4a0f-875b-5a2b599ef98d;8798a8c5-378c-44b9-b21b-f09302daab77;12b1de25-cb72-4778-a205-ad6d7f68c4e4;703cc226-f1a6-4c2e-bdc6-dcf30f5b8c11	Not Available;Not Available;Not Available;Not Available;Not Available	23;23;23;23;5	Not Available;161;685;547;161	716;28;605;440;28	Not Available;Cisplatin;Gefitinib;Docetaxel;Gemcitabine	Not Available;Not Available;Not Available;Not Available;Not Available	9;9;9;9;10	Not Available;6;Not Available;6;6	Not Available;Not Available;Not Available;Not Available;Not Available	Not Available;Not Available;Not Available;Not Available;Not Available	PROGRESSION;ADJUVANT;PROGRESSION;PROGRESSION;ADJUVANT	Not Applicable;Not Applicable;Not Applicable;Not Applicable;Not Applicable	4;1;3;2;1	IM;IV;PO;IV;IV	NO;NO;NO;NO;NO	Other, specify in notes;Chemotherapy;Targeted Molecular therapy;Chemotherapy;Chemotherapy	Phase II clinical trial KRW2170;Not Available;Not Available;Not Available;Not Available	Not Available;Not Available;Not Available;Not Available;Not Available	Not Available;Not Available;Not Available;Not Available;Not Available	Not Available;Not Available;Not Available;Not Available;Not Available	2011;2011;2011;2011;2011	1	Not Available	NO	Not Available	Not Available	Not Available
TCGA-55-8092	213.60.0	Nationwide Children's Hospital	22	LUAD	FC12DB6F-50D7-4537-ABEF-6C0A05911970	12	TCGA	2016	R-Upper	Not Applicable	TCGA-55-8092	4b92fce2-3772-40eb-ab34-a27937b58590	8	-27597		0	26	Not Available	Lung Adenocarcinoma	19																								Not Available	Not Available	Not Available	Not Available	Not Available	Not Available
TCGA-MP-A4TE	278.56.0	Nationwide Children's Hospital	22	LUAD	03CA339A-22DB-4E95-A935-59A8C7B61C96	12	TCGA	2016	L-Lower	Not Applicable	TCGA-MP-A4TE	BEBD0025-74E2-451B-93B3-86F82DF43573	2	-20627	896	0		Not Available	Lung Adenocarcinoma	Not Available																								Not Evaluated	Not Available	NO	Not Available	Not Available	Not Available
TCGA-MP-A4T4	278.56.0	Nationwide Children's Hospital	22	LUAD	B6864279-C1CC-404C-B30C-45948A00C307	12	TCGA	2016	R-Lower	Not Applicable	TCGA-MP-A4T4	301CA6E8-7981-4264-B4AE-38F56F7F9225	2	-25052	2617	0		Not Available	Lung Adenocarcinoma	53																								0	Not Available	NO	Not Available	Not Available	Not Available
TCGA-55-8203	213.60.0	Nationwide Children's Hospital	22	LUAD	3EC89E68-45BD-442F-B123-084C3BAC0903	12	TCGA	2016	R-Lower	Not Applicable	TCGA-55-8203	9a9bd705-1ef1-4a6c-bb1e-bdd346dc01c0	16	-25477		0	4	Not Available	Lung Adenocarcinoma	39																								Not Available	Not Available	NO	Not Available	Not Available	Not Available
TCGA-55-6712	144.70.0	Nationwide Children's Hospital	22	LUAD	9A411DE8-F45F-42E6-8E03-5D880B89B9EF	12	TCGA	2016	L-Upper	Not Applicable	TCGA-55-6712	f17d3463-af6c-42c2-a8e9-fae45f69286f	19	Not Available		0	24	Not Available	Lung Adenocarcinoma	Not Available	TCGA-55-6712-D46640;TCGA-55-6712-D46641	54BFE572-6DCC-4E84-884A-ED9F30AA3A5E;E61C6649-A6C8-4399-BC96-CE8A7ADA6686	Not Available;Not Available	13;13	164;164	55;55	Carboplatin;Taxol	Clinical Progressive Disease;Clinical Progressive Disease	8;8	Not Available;Not Available	Not Available;Not Available	Not Available;Not Available	Not Available;Not Available	Not Applicable;Not Applicable	Not Available;Not Available	Not Available;Not Available	NO;NO	Chemotherapy;Chemotherapy	Not Available;Not Available	Not Available;Not Available	Not Available;Not Available	NO;NO	2013;2013	Not Available	Not Available	Not Available	Not Available	Not Available	Not Available
TCGA-49-6743	144.70.0	Nationwide Children's Hospital	22	LUAD	8847A037-7E03-4BCE-AC12-18313BF328C3	12	TCGA	2016	R-Upper	Not Applicable	TCGA-49-6743	a391d49f-a822-460b-981c-6fbe1868ee38	10	-29807		0	369	Not Available	Lung Adenocarcinoma	Not Available	TCGA-49-6743-D14859;TCGA-49-6743-D16685;TCGA-49-6743-D16684	77afb595-62de-41ce-bbd0-3e811685cfcf;faeee125-10d2-46c8-81cc-75ade012acdb;586c3a98-5004-43da-832f-73b1ec351173	Not Available;Not Available;Not Available	10;23;23	140;140;140	18;48;48	Cisplatin;Bevacizumab;Pemetrexed	Not Available;Not Available;Not Available	8;9;9	4;4;4	Not Available;Not Available;Not Available	Not Available;Not Available;Not Available	ADJUVANT;ADJUVANT;ADJUVANT	Not Applicable;Not Applicable;Not Applicable	1;1;1	IV;IV;IV	NO;NO;NO	Chemotherapy;Chemotherapy;Chemotherapy	Not Available;Not Available;Not Available	Not Available;Not Available;Not Available	Not Available;Not Available;Not Available	Not Available;Not Available;Not Available	2011;2011;2011	Not Available	Not Available	Not Available	Not Available	Not Available	Not Available
TCGA-73-4668	58.77.0	Nationwide Children's Hospital	22	LUAD	1EDE61AC-0C23-422E-B2E1-D5090C0D916B	12	TCGA	2016	L-Upper	Not Applicable	TCGA-73-4668	b2285924-9813-4f46-bb8f-91a0efd8a9b6	6	-24255		0	467	Not Available	Lung Adenocarcinoma	Not Available	TCGA-73-4668-D7959;TCGA-73-4668-D7956;TCGA-73-4668-D7960;TCGA-73-4668-D7957	b2535da4-0fa6-43d0-92c1-05717101d861;0a6f15d0-842e-4da6-8de0-8374e694987a;cca6912e-8a06-4270-8717-86cfd00d2ec7;9eb9db2a-643c-49ca-ab5b-7dd90adcbbc5	Not Available;Not Available;Not Available;Not Available	6;6;6;6	Not Available;110;Not Available;110	369;43;369;43	Gemcitabine;Pemetrexed;Carboplatin;Carboplatin	Not Available;Not Available;Not Available;Not Available	1;1;1;1	5;4;5;4	1000;500;5;6	mg/m2;mg/m2;AUC;AUC	PALLIATIVE;ADJUVANT;PALLIATIVE;ADJUVANT	Not Applicable;Not Applicable;Not Applicable;Not Applicable	2;1;2;1	IV;IV;IV;IV	YES;NO;YES;NO	Chemotherapy;Chemotherapy;Chemotherapy;Chemotherapy	Not Available;Not Available;Not Available;Not Available	Not Available;4320;Not Available;2184	Not Available;mg;Not Available;mg	Not Available;Not Available;Not Available;Not Available	2011;2011;2011;2011	0	Not Available	NO	Not Available	Not Available	Not Available
TCGA-67-3770	37.77.0	Nationwide Children's Hospital	22	LUAD	1D0AD5FA-8BE2-409E-A102-CE8483F4CBBD	12	TCGA	2016	R-Upper	Not Applicable	TCGA-67-3770	eeab558b-8d1e-4843-861d-dbfb06061758	Not Available	-25658		0	610	Not Available	Lung Adenocarcinoma	Not Available																								Not Available	Not Available	NO	Not Available	Not Available	Not Available
TCGA-64-1680	37.77.0	Nationwide Children's Hospital	22	LUAD	713DE7CF-AFC2-4C52-A2E9-D6F0AC498B04	12	TCGA	2016	R-Middle	Not Applicable	TCGA-64-1680	1ab7ad70-0f80-41d8-8efa-3baebc8223cc	16	-23267		0	1126	Not Available	Lung Adenocarcinoma	Not Available	TCGA-64-1680-D4377	16e53760-5ca6-4a73-b332-a900418c84d6	Not Available	16	Not Available	Not Available	Not Available	Not Available	11	Not Available	Not Available	Not Available	ADJUVANT	Not Applicable	1	Not Available	Not Available	Chemotherapy	Not Available	Not Available	Not Available	Not Available	2010	Not Available	Not Available	Not Available	Not Available	Not Available	Not Available
TCGA-05-4398	58.77.0	Nationwide Children's Hospital	22	LUAD	FEF30350-2263-493C-80DC-F12D5617BBD4	12	TCGA	2016	R-Upper	Not Applicable	TCGA-05-4398	31c96e35-5e2f-429c-b12a-7bc5a497a300	22	-17471		0	1431	Not Available	Lung Adenocarcinoma	Not Available	TCGA-05-4398-D36463;TCGA-05-4398-D36465	9DC1C815-EC00-4CDE-BB84-3F8EB3DD9B4F;48CF8515-16A9-4E33-B2F5-AC6157DC8C51	Not Available;Not Available	5;5	92;92	0;0	Carboplatin;Etoposide	Complete Response;Complete Response	12;12	Not Available;Not Available	Not Available;Not Available	Not Available;Not Available	Not Available;Not Available	Not Applicable;Not Applicable	Not Available;Not Available	Not Available;Not Available	NO;NO	Chemotherapy;Chemotherapy	Not Available;Not Available	Not Available;Not Available	Not Available;Not Available	NO;NO	2012;2012	Not Available	Not Available	Not Available	Not Available	Not Available	Not Available
TCGA-78-7155	166.67.0	Nationwide Children's Hospital	22	LUAD	7AAA7995-191C-4CDA-AFB8-F0DFB722BE6D	12	TCGA	2016	L-Upper	Not Applicable	TCGA-78-7155	fc79086c-af9a-4c27-b074-f7050b6f3381	28	-24863	1171	0		Not Available	Lung Adenocarcinoma	Not Available	TCGA-78-7155-D16959;TCGA-78-7155-D17202	b699c307-543d-4e31-9adf-19275a9cb2ff;6db2eeea-88ce-495f-b14b-214400fff219	Not Available;Not Available	21;5	Not Available;253	253;253	Carboplatin;Gemcitabine	Not Available;Not Available	9;10	2;2	Not Available;Not Available	Not Available;Not Available	OTHER, SPECIFY IN NOTES;OTHER, SPECIFY IN NOTES	new primary;New Primary	1;1	IV;IV	NO;NO	Chemotherapy;Chemotherapy	Not Available;Not Available	Not Available;Not Available	Not Available;Not Available	Not Available;Not Available	2011;2011	0	Not Available	NO	Not Available	Not Available	Not Available
TCGA-78-7152	166.67.0	Nationwide Children's Hospital	22	LUAD	2E645531-D010-496E-B785-A82E613400B5	12	TCGA	2016	R-Upper	Not Applicable	TCGA-78-7152	b56dad1e-2fd5-47d8-9cc7-a54be9a1bae2	29	-23782		0	1202	Not Available	Lung Adenocarcinoma	Not Available																								1	Not Available	NO	Not Available	Not Available	Not Available
TCGA-75-6211	119.76.0	Nationwide Children's Hospital	22	LUAD	BC802C73-D7B3-46B5-96FD-B20324B7DD49	12	TCGA	2016	Discrepancy	Not Available	TCGA-75-6211	2db08267-d346-4d42-aac0-b76831903253	21	Not Available		Not Available		Not Available	Lung Adenocarcinoma	Not Available																								Not Available	Not Available	Not Available	Not Available	Not Available	Not Available
TCGA-MP-A4T6	278.56.0	Nationwide Children's Hospital	22	LUAD	B6F8ED93-C98D-4660-B90B-AE3A296FC6DB	12	TCGA	2016	L-Lower	Not Applicable	TCGA-MP-A4T6	5F4934BE-EEE3-40E1-8838-38103BADC898	2	-27993	1790	0		Not Available	Lung Adenocarcinoma	63																								Not Evaluated	Not Available	NO	Not Available	Not Available	Not Available
TCGA-55-A57B	406.37.0	Nationwide Children's Hospital	22	LUAD	E78F0E39-B938-43EA-8100-57C76211F14F	12	TCGA	2016	L-Upper	Not Applicable	TCGA-55-A57B	3B21B982-DBA2-45F4-AD8D-21DC86FCAAA7	31	-29452		0	21	Not Available	Lung Adenocarcinoma	77																								0	Not Available	NO	Not Available	Not Available	Not Available
TCGA-44-2656	37.77.0	Nationwide Children's Hospital	22	LUAD	A167CF9B-F2BB-49FC-85BC-3FDDBF42BB6F	12	TCGA	2016	R-Upper	Not Applicable	TCGA-44-2656	42ca54fc-c1ae-41cd-bca1-7fe9810db460	8	-21766		0	582	Not Available	Lung Adenocarcinoma	72																								0	Not Available	Not Available	Not Available	Not Available	Not Available
TCGA-93-A4JO	264.60.0	Nationwide Children's Hospital	22	LUAD	0A193D64-36A8-4A43-BAFC-7C4E133C7E6B	12	TCGA	2016	R-Lower	Not Applicable	TCGA-93-A4JO	3DAEBE75-C6DF-478E-8A4C-11186FD5EAD9	27	-25898	33	0		Not Available	Lung Adenocarcinoma	81																								1	Not Available	NO	Not Available	Not Available	Not Available
TCGA-78-7535	183.66.0	Nationwide Children's Hospital	22	LUAD	183C1D3D-0C75-4D44-A437-86B864FEE961	12	TCGA	2016	L-Upper	Not Applicable	TCGA-78-7535	46592b7b-6968-42a6-83af-0917c9f4a9a5	19	-16571	949	0		Not Available	Lung Adenocarcinoma	Not Available	TCGA-78-7535-D20641;TCGA-78-7535-D20640	81a1889c-bbcb-408b-8c95-1a0acf920311;b445a5a2-5b5c-47d3-962d-04da28489e68	Not Available;Not Available	19;19	124;130	60;60	Vinblastine;Cisplatin	Not Available;Not Available	1;1	3;4	8;160	mg;mg	ADJUVANT;ADJUVANT	Not Applicable;Not Applicable	1;1	IV;IV	NO;NO	Chemotherapy;Chemotherapy	Not Available;Not Available	56;640	mg;mg	Not Available;Not Available	2012;2012	0	Not Available	NO	Not Available	Not Available	Not Available
TCGA-62-8398	232.55.0	Nationwide Children's Hospital	22	LUAD	76CB9B3D-D253-497F-BBE2-90EB4DB94DDC	12	TCGA	2016	R-Lower	Not Applicable	TCGA-62-8398	2fabeb98-05e3-4f55-97f5-fbc675e25a3d	4	-20197	444	0		Not Available	Lung Adenocarcinoma	Not Available	TCGA-62-8398-D33507;TCGA-62-8398-D40458	316E364F-9824-4D22-AB44-6C9181EF3AAA;BB70829B-5995-4D0D-ABEF-22D1AD108527	Not Available;Not Available	5;21	113;113	41;41	Carboplatin;Vinorelbin	Complete Response;Complete Response	7;2	Not Available;Not Available	Not Available;Not Available	Not Available;Not Available	Not Available;Not Available	Not Applicable;Not Applicable	Not Available;Not Available	Not Available;Not Available	NO;NO	Chemotherapy;Chemotherapy	Not Available;Not Available	Not Available;Not Available	Not Available;Not Available	NO;NO	2012;2013	Unknown	Not Available	NO	Not Available	Not Available	Not Available
TCGA-91-6840	160.69.0	Nationwide Children's Hospital	22	LUAD	D8A22193-6277-4120-A6BC-E9D20B8F9489	12	TCGA	2016	R-Upper	Not Applicable	TCGA-91-6840	d5326429-9805-47f9-97b0-fbda658e3f01	15	-21854		0	0	Not Available	Lung Adenocarcinoma	Not Available																								Not Available	Not Available	Not Available	Not Available	Not Available	Not Available
TCGA-75-5122	119.76.0	Nationwide Children's Hospital	22	LUAD	9A2CBFE4-3A4E-4030-B9C5-B512148BDD78	12	TCGA	2016	L-Upper	Not Applicable	TCGA-75-5122	78ae716b-0ca5-4c01-a053-d41288385fcd	28	Not Available		Not Available		Not Available	Lung Adenocarcinoma	Not Available																								Not Available	Not Available	NO	Not Available	Not Available	Not Available
TCGA-99-8025	213.60.0	Nationwide Children's Hospital	22	LUAD	B86F9CF2-7D0F-4236-985E-4162762F14EC	12	TCGA	2016	R-Upper	Not Applicable	TCGA-99-8025	84c3ba70-afa7-4b69-be69-7ec8d6022c56	25	-26634		0	427	Not Available	Lung Adenocarcinoma	87	TCGA-99-8025-D33590	E437156A-F538-4BCB-9CC6-2B6DC295AA6D	Not Available	9	286	213	Gemzar	Unknown	7	Not Available	Not Available	Not Available	Not Available	Not Applicable	Not Available	Not Available	NO	Chemotherapy	Not Available	Not Available	Not Available	NO	2012	1	Not Available	YES	Not Available	Not Available	Not Available
TCGA-55-8207	213.60.0	Nationwide Children's Hospital	22	LUAD	DD89154B-4066-4936-8A56-D703B92679BD	12	TCGA	2016	L-Lower	Not Applicable	TCGA-55-8207	b256e065-c681-4f82-8b68-a8ef7c413791	8	-26897		0	66	Not Available	Lung Adenocarcinoma	48																								Unknown	Not Available	Unknown	Not Available	Not Available	Not Available
TCGA-55-6969	160.69.0	Nationwide Children's Hospital	22	LUAD	ACDFB3D6-D898-41EF-B295-156F7C9A16D8	12	TCGA	2016	L-Upper	Not Applicable	TCGA-55-6969	d6e274a0-6425-437b-bc07-1225be7808d5	25	-19270		0	1239	Not Available	Lung Adenocarcinoma	Not Available																								Not Available	Not Available	NO	Not Available	Not Available	Not Available
TCGA-64-5774	84.73.0	Nationwide Children's Hospital	22	LUAD	DA1FCA87-2E7F-4F4E-B473-11D2C0656F11	12	TCGA	2016	Discrepancy	Not Available	TCGA-64-5774	fd3fc273-c035-40ea-a459-ff4806f5d592	2	-22059		0	2550	Not Available	Lung Adenocarcinoma	95																								Not Available	Not Available	Not Available	Not Available	Not Available	Not Available
TCGA-O1-A52J	278.56.0	Nationwide Children's Hospital	22	LUAD	F9374A38-D2E6-4882-BD09-8666B69754BA	12	TCGA	2016	L-Lower	Not Applicable	TCGA-O1-A52J	42432463-8E92-4F25-B72A-F03953527AA5	11	-27223	1798	0		Not Available	Lung Adenocarcinoma	Not Available																								1	Not Available	NO	Not Available	Not Available	Not Available
TCGA-86-6851	160.69.0	Nationwide Children's Hospital	22	LUAD	26D6AE7D-5EA9-461E-8EC5-376BC743E6DF	12	TCGA	2016	L-Upper	Not Applicable	TCGA-86-6851	035c0b2b-c722-443b-8962-db4ee92c7532	7	-26808		0	0	Not Available	Lung Adenocarcinoma	Not Available																								Not Available	Not Available	Not Available	Not Available	Not Available	Not Available
TCGA-62-8395	232.55.0	Nationwide Children's Hospital	22	LUAD	D4EF6337-A021-4C69-8786-81F21AFB9632	12	TCGA	2016	R-Upper	Not Applicable	TCGA-62-8395	5c266025-e590-457c-af86-4c2dc9797267	4	-29311		0	705	Not Available	Lung Adenocarcinoma	Not Available																								0	Not Available	YES	Not Available	Not Available	Not Available
TCGA-86-A4P7	264.60.0	Nationwide Children's Hospital	22	LUAD	7B4F2FAA-1B9E-45DA-A0D8-353CFA82FFAD	12	TCGA	2016	L-Lower	Not Applicable	TCGA-86-A4P7	9E640FF7-996E-427B-B56C-519A1E23BAAB	7	-23330		0	14	Not Available	Lung Adenocarcinoma	Not Available																								0	Not Available	NO	Not Available	Not Available	Not Available
TCGA-91-6831	144.70.0	Nationwide Children's Hospital	22	LUAD	B9F32319-9014-468C-B139-FEB526351B29	12	TCGA	2016	R-Middle	Not Applicable	TCGA-91-6831	db0b9e63-4272-4f29-bf0e-1ec0fe79a9d7	19	-24436		0	39	Not Available	Lung Adenocarcinoma	Not Available																								Not Available	Not Available	Not Available	Not Available	Not Available	Not Available
TCGA-05-4420	58.77.0	Nationwide Children's Hospital	22	LUAD	45AB6C3C-7368-42F2-A235-41472D5F9F3D	12	TCGA	2016	R-Lower	Not Applicable	TCGA-05-4420	3d2aa654-1b5f-4eb4-a1c2-af31f5760069	22	-15159		0	912	Not Available	Lung Adenocarcinoma	Not Available																								Not Available	Not Available	Not Available	Not Available	Not Available	Not Available
TCGA-05-4395	58.77.0	Nationwide Children's Hospital	22	LUAD	64FC31AE-AAAA-4984-BF5A-6BE8589B598B	12	TCGA	2016	L-Upper	Not Applicable	TCGA-05-4395	762dea8a-5b41-4058-979a-b7876ed13d7e	22	-27971	0	0		Not Available	Lung Adenocarcinoma	Not Available																								Not Available	Not Available	Not Available	Not Available	Not Available	Not Available
TCGA-67-6217	119.76.0	Nationwide Children's Hospital	22	LUAD	49E40A1B-9347-4060-913C-A2C0AD18C6B1	12	TCGA	2016	L-Upper	Not Applicable	TCGA-67-6217	108a71cf-b9db-47cd-aa74-c03ec989b41b	6	-26920		0	422	Not Available	Lung Adenocarcinoma	Not Available	TCGA-67-6217-D13740	912f0718-4f53-4ab2-9972-8bbadf753d8d	Not Available	11	443	399	Tarceva	Not Available	7	1	100	mg	PROGRESSION	Not Applicable	1	PO	NO	Chemotherapy	Not Available	Not Available	Not Available	Not Available	2011	Not Available	Not Available	YES	L858R	Not Available	RT-PCR
TCGA-44-4112	52.74.0	Nationwide Children's Hospital	22	LUAD	8160A538-646D-42AB-879E-E6316469E3F7	12	TCGA	2016	R-Upper	Not Applicable	TCGA-44-4112	68b86559-38b2-41f2-b66e-c3c2b628b14d	12	-22106		0	141	141	Lung Adenocarcinoma	Not Available	TCGA-44-4112-D13710;TCGA-44-4112-D13711	75c42d72-040a-42d2-953d-8a4a9c467011;1c60b058-9bc5-4159-996a-57177380956d	Not Available;Not Available	11;11	142;142	78;78	Cisplatin;Alimta	Not Available;Not Available	7;7	4;4	165;1100	mg;mg	ADJUVANT;ADJUVANT	Not Applicable;Not Applicable	1;1	IV;IV	NO;NO	Chemotherapy;Chemotherapy	Not Available;Not Available	660;4400	mg;mg	Not Available;Not Available	2011;2011	Not Available	Not Available	Not Available	Not Available	Not Available	Not Available
TCGA-49-AAR2	406.37.0	Nationwide Children's Hospital	22	LUAD	FB8681B0-F866-4CDC-A266-4721D47E1E33	12	TCGA	2016	R-Lower	Not Applicable	TCGA-49-AAR2	F809E7D9-A75E-41C9-AC2C-5BEC6FFCB4A2	18	-23479		0	1945	Not Available	Lung Adenocarcinoma	105.8	TCGA-49-AAR2-D72096	5FF030BD-A154-4ACD-B9B3-057B31650269	Not Available	10	123	85	TAXOL	Complete Response	4	Not Available	Not Available	Not Available	Not Available	Not Applicable	Not Available	Not Available	NO	Chemotherapy	Not Available	Not Available	Not Available	NO	2015	1	Not Available	Not Available	Not Available	Not Available	Not Available
TCGA-62-A46O	258.59.0	Nationwide Children's Hospital	22	LUAD	E67BC76C-C196-4E8F-A275-B7859CA6DAAE	12	TCGA	2016	R-Lower	Not Applicable	TCGA-62-A46O	D7AE8EFB-AA4D-4807-9772-55B0A28CCD5C	29	-24050	1454	0		Not Available	Lung Adenocarcinoma	Not Available																								Unknown	Not Available	NO	Not Available	Not Available	Not Available
TCGA-44-7660	183.66.0	Nationwide Children's Hospital	22	LUAD	B9A3879B-EE5B-4379-883D-6F2871825773	12	TCGA	2016	R-Upper	Not Applicable	TCGA-44-7660	a534b96b-1665-444a-9308-e610f2f0e510	22	-26594		0	162	Not Available	Lung Adenocarcinoma	80	TCGA-44-7660-D32371	452ec58f-55a9-4b79-9095-1800bc34f9a8	ASCI	24	141	78	recPRAME+AS15 ASCI	Clinical Progressive Disease	5	Not Available	Not Available	Not Available	Not Available	Not Applicable	Not Available	Not Available	NO	Vaccine	Not Available	Not Available	Not Available	YES	2012	1	Not Available	Not Available	Not Available	Not Available	Not Available
TCGA-44-3919	52.74.0	Nationwide Children's Hospital	22	LUAD	8C4829E9-A994-49C5-9EAD-C71D850A08F8	12	TCGA	2016	R-Upper	Not Applicable	TCGA-44-3919	66ed89f6-8ba2-49d0-af0f-4b6ebf2381bf	7	-26081		0	190	Not Available	Lung Adenocarcinoma	103																								Not Available	Not Available	Not Available	Not Available	Not Available	Not Available
TCGA-44-6775	144.70.0	Nationwide Children's Hospital	22	LUAD	66938B0B-E171-4F77-9634-70C20BF6A96D	12	TCGA	2016	R-Upper	Not Applicable	TCGA-44-6775	3c4ff061-d214-4d1c-8d2e-3034f207c252	24	-26415		0	83	Not Available	Lung Adenocarcinoma	66																								Not Available	Not Available	Not Available	Not Available	Not Available	Not Available
TCGA-97-7554	166.67.0	Nationwide Children's Hospital	22	LUAD	872FBE4E-7500-4D2C-8521-CF8E32600FCF	12	TCGA	2016	L-Lower	Not Applicable	TCGA-97-7554	a9644274-13bb-4228-9b4f-14260ccc26eb	17	-30327		0	264	Not Available	Lung Adenocarcinoma	53	TCGA-97-7554-D18639;TCGA-97-7554-D18627	779af18b-5c23-4e62-ae9c-b6288f15b3da;c7851da9-c4f2-4a19-b48c-a90e5b4d9cba	Not Available;Not Available	21;21	111;111	49;49	Alimta;Carboplatin	Not Available;Not Available	11;11	4;4	817;350	mg;mg	ADJUVANT;ADJUVANT	Not Applicable;Not Applicable	1;1	IV;IV	NO;NO	Chemotherapy;Chemotherapy	Not Available;Not Available	3268;1400	mg;mg	Not Available;Not Available	2011;2011	0	Not Available	Not Available	Not Available	Not Available	Not Available
TCGA-86-6562	119.76.0	Nationwide Children's Hospital	22	LUAD	B3448EDC-9C12-47C5-9DE4-F2E3371983D8	12	TCGA	2016	R-Upper	Not Applicable	TCGA-86-6562	dcd066ba-5894-453e-b1da-82092858c3db	21	-19301		0	0	Not Available	Lung Adenocarcinoma	Not Available	TCGA-86-6562-D29769;TCGA-86-6562-D29767	f359ca59-3a44-488c-bfc2-7aea795f3d57;02372dd0-f7cc-47c8-a3d0-0c6031d75cda	Not Available;Not Available	28;28	253;253	27;27	Vinblastine;Cisplatin	Not Available;Not Available	3;3	4;4	6;150	mg/day;mg/day	ADJUVANT;ADJUVANT	Not Applicable;Not Applicable	Not Available;Not Available	IV;IV	NO;NO	Chemotherapy;Chemotherapy	Not Available;Not Available	120;600	mg;mg	Not Available;Not Available	2012;2012	Not Available	Not Available	Not Available	Not Available	Not Available	Not Available
TCGA-55-6642	144.70.0	Nationwide Children's Hospital	22	LUAD	EE0D316E-387A-4CAF-9846-A2973F51AFD1	12	TCGA	2016	R-Lower	Not Applicable	TCGA-55-6642	474b86d9-d897-467d-85d4-51dfa26ea107	19	-23107		0	993	Not Available	Lung Adenocarcinoma	Not Available																								Not Available	Not Available	Not Available	Not Available	Not Available	Not Available
TCGA-62-A471	258.59.0	Nationwide Children's Hospital	22	LUAD	560580D4-0358-4257-A90D-8D6B4AA3382E	12	TCGA	2016	L-Upper	Not Applicable	TCGA-62-A471	0075437E-BA1A-46BE-86D6-9773209A2B5E	30	-23689		0	883	Not Available	Lung Adenocarcinoma	Not Available	TCGA-62-A471-D36369;TCGA-62-A471-D40576;TCGA-62-A471-D40577	0B09C8A2-1EDD-4523-9B04-7C6DCA69D4CE;AB370E23-6CB3-4C2D-AAEE-F18B9832C078;8E2B3458-E311-41FF-BA45-78E93803E232	Not Available;Not Available;Not Available	30;25;25	115;115;115	41;41;41	Cisplatin;Vinorelbine;Gemcitabine	Complete Response;Complete Response;Complete Response	10;2;2	Not Available;Not Available;Not Available	Not Available;Not Available;Not Available	Not Available;Not Available;Not Available	Not Available;Not Available;Not Available	Not Applicable;Not Applicable;Not Applicable	Not Available;Not Available;Not Available	Not Available;Not Available;Not Available	NO;NO;NO	Chemotherapy;Chemotherapy;Chemotherapy	Not Available;Not Available;Not Available	Not Available;Not Available;Not Available	Not Available;Not Available;Not Available	NO;NO;NO	2012;2013;2013	0	Not Available	NO	Not Available	Not Available	Not Available
TCGA-05-5715	84.73.0	Nationwide Children's Hospital	22	LUAD	28AD2946-2981-4537-9698-9BC9D6C2AC68	12	TCGA	2016	L-Upper	Not Applicable	TCGA-05-5715	e0a19099-5d25-40df-ad73-6260df3a1b32	22	-25383		0	62	Not Available	Lung Adenocarcinoma	Not Available																								Not Available	Not Available	Not Available	Not Available	Not Available	Not Available
[truncated: 125 more columns]

## Sheet: GSE10072（INPP5B expression）
Accession	Title	DataProcessing	PlatformRef	Source	Age at Diagnosis	Cigarette Smoking Status	Gender	INPP5B
GSM254730	Normal Lung_GT01445	Gene expression data were processed and normalized using Bioconductor Affy package, based on the Robust Multichip Average (RMA) method5 for single-channel Affymetrix chips	GPL96	Normal Lung Tissue	70	Former Smoker	Male	7.2662
GSM254684	Lung Tumor_GT01121	Gene expression data were processed and normalized using Bioconductor Affy package, based on the Robust Multichip Average (RMA) method5 for single-channel Affymetrix chips	GPL96	Adenocarcinoma of the Lung	52	Current Smoker	Male	7.34342
GSM254727	Normal Lung_GT01421	Gene expression data were processed and normalized using Bioconductor Affy package, based on the Robust Multichip Average (RMA) method5 for single-channel Affymetrix chips	GPL96	Normal Lung Tissue	68	Never Smoked	Male	7.24935
GSM254674	Lung Tumor_GT01105	Gene expression data were processed and normalized using Bioconductor Affy package, based on the Robust Multichip Average (RMA) method5 for single-channel Affymetrix chips	GPL96	Adenocarcinoma of the Lung	61	Never Smoked	Male	7.03069
GSM254719	Normal Lung_GT01247	Gene expression data were processed and normalized using Bioconductor Affy package, based on the Robust Multichip Average (RMA) method5 for single-channel Affymetrix chips	GPL96	Normal Lung Tissue	62	Never Smoked	Female	7.37316
GSM254637	Lung Tumor_GT01003	Gene expression data were processed and normalized using Bioconductor Affy package, based on the Robust Multichip Average (RMA) method5 for single-channel Affymetrix chips	GPL96	Adenocarcinoma of the Lung	45	Current Smoker	Female	7.34776
GSM254717	Normal Lung_GT01246	Gene expression data were processed and normalized using Bioconductor Affy package, based on the Robust Multichip Average (RMA) method5 for single-channel Affymetrix chips	GPL96	Normal Lung Tissue	76	Former Smoker	Male	7.54242
GSM254636	Lung Tumor_GT01001	Gene expression data were processed and normalized using Bioconductor Affy package, based on the Robust Multichip Average (RMA) method5 for single-channel Affymetrix chips	GPL96	Adenocarcinoma of the Lung	70	Never Smoked	Female	7.18265
GSM254715	Normal Lung_GT01243	Gene expression data were processed and normalized using Bioconductor Affy package, based on the Robust Multichip Average (RMA) method5 for single-channel Affymetrix chips	GPL96	Normal Lung Tissue	73	Former Smoker	Male	7.39269
GSM254718	Lung Tumor_GT01247	Gene expression data were processed and normalized using Bioconductor Affy package, based on the Robust Multichip Average (RMA) method5 for single-channel Affymetrix chips	GPL96	Adenocarcinoma of the Lung	62	Never Smoked	Female	7.28999
GSM254710	Normal Lung_GT01233	Gene expression data were processed and normalized using Bioconductor Affy package, based on the Robust Multichip Average (RMA) method5 for single-channel Affymetrix chips	GPL96	Normal Lung Tissue	57	Current Smoker	Male	7.53233
GSM254680	Lung Tumor_GT01119	Gene expression data were processed and normalized using Bioconductor Affy package, based on the Robust Multichip Average (RMA) method5 for single-channel Affymetrix chips	GPL96	Adenocarcinoma of the Lung	74	Never Smoked	Female	7.16003
GSM254708	Normal Lung_GT01232	Gene expression data were processed and normalized using Bioconductor Affy package, based on the Robust Multichip Average (RMA) method5 for single-channel Affymetrix chips	GPL96	Normal Lung Tissue	81	Former Smoker	Male	7.47039
GSM254659	Lung Tumor_GT01061	Gene expression data were processed and normalized using Bioconductor Affy package, based on the Robust Multichip Average (RMA) method5 for single-channel Affymetrix chips	GPL96	Adenocarcinoma of the Lung	68	Never Smoked	Female	7.19165
GSM254706	Normal Lung_GT01222	Gene expression data were processed and normalized using Bioconductor Affy package, based on the Robust Multichip Average (RMA) method5 for single-channel Affymetrix chips	GPL96	Normal Lung Tissue	63	Current Smoker	Male	7.4728
GSM254650	Lung Tumor_GT01038	Gene expression data were processed and normalized using Bioconductor Affy package, based on the Robust Multichip Average (RMA) method5 for single-channel Affymetrix chips	GPL96	Adenocarcinoma of the Lung	46	Current Smoker	Female	7.09421
GSM254631	Lung Tumor_GT00059	Gene expression data were processed and normalized using Bioconductor Affy package, based on the Robust Multichip Average (RMA) method5 for single-channel Affymetrix chips	GPL96	Adenocarcinoma of the Lung	67	Former Smoker	Male	7.504
GSM254703	Normal Lung_GT01194	Gene expression data were processed and normalized using Bioconductor Affy package, based on the Robust Multichip Average (RMA) method5 for single-channel Affymetrix chips	GPL96	Normal Lung Tissue	67	Former Smoker	Male	7.24927
GSM254702	Normal Lung_GT01182	Gene expression data were processed and normalized using Bioconductor Affy package, based on the Robust Multichip Average (RMA) method5 for single-channel Affymetrix chips	GPL96	Normal Lung Tissue	78	Never Smoked	Female	7.60757
GSM254729	Lung Tumor_GT01445	Gene expression data were processed and normalized using Bioconductor Affy package, based on the Robust Multichip Average (RMA) method5 for single-channel Affymetrix chips	GPL96	Adenocarcinoma of the Lung	70	Former Smoker	Male	7.45012
GSM254716	Lung Tumor_GT01246	Gene expression data were processed and normalized using Bioconductor Affy package, based on the Robust Multichip Average (RMA) method5 for single-channel Affymetrix chips	GPL96	Adenocarcinoma of the Lung	76	Former Smoker	Male	7.27819
GSM254693	Normal Lung_GT01130	Gene expression data were processed and normalized using Bioconductor Affy package, based on the Robust Multichip Average (RMA) method5 for single-channel Affymetrix chips	GPL96	Normal Lung Tissue	71	Never Smoked	Female	7.34751
GSM254709	Lung Tumor_GT01233	Gene expression data were processed and normalized using Bioconductor Affy package, based on the Robust Multichip Average (RMA) method5 for single-channel Affymetrix chips	GPL96	Adenocarcinoma of the Lung	57	Current Smoker	Male	8.11277
GSM254691	Normal Lung_GT01129	Gene expression data were processed and normalized using Bioconductor Affy package, based on the Robust Multichip Average (RMA) method5 for single-channel Affymetrix chips	GPL96	Normal Lung Tissue	55	Current Smoker	Female	7.51114
GSM254682	Lung Tumor_GT01120	Gene expression data were processed and normalized using Bioconductor Affy package, based on the Robust Multichip Average (RMA) method5 for single-channel Affymetrix chips	GPL96	Adenocarcinoma of the Lung	51	Current Smoker	Male	7.0855
GSM254689	Normal Lung_GT01128	Gene expression data were processed and normalized using Bioconductor Affy package, based on the Robust Multichip Average (RMA) method5 for single-channel Affymetrix chips	GPL96	Normal Lung Tissue	66	Current Smoker	Male	7.4354
GSM254685	Normal Lung_GT01121	Gene expression data were processed and normalized using Bioconductor Affy package, based on the Robust Multichip Average (RMA) method5 for single-channel Affymetrix chips	GPL96	Normal Lung Tissue	52	Current Smoker	Male	7.46432
GSM254670	Lung Tumor_GT01100	Gene expression data were processed and normalized using Bioconductor Affy package, based on the Robust Multichip Average (RMA) method5 for single-channel Affymetrix chips	GPL96	Adenocarcinoma of the Lung	69	Former Smoker	Male	7.1417
GSM254683	Normal Lung_GT01120	Gene expression data were processed and normalized using Bioconductor Affy package, based on the Robust Multichip Average (RMA) method5 for single-channel Affymetrix chips	GPL96	Normal Lung Tissue	51	Current Smoker	Male	7.73868
GSM254639	Lung Tumor_GT01011	Gene expression data were processed and normalized using Bioconductor Affy package, based on the Robust Multichip Average (RMA) method5 for single-channel Affymetrix chips	GPL96	Adenocarcinoma of the Lung	67	Never Smoked	Female	7.36416
GSM254681	Normal Lung_GT01119	Gene expression data were processed and normalized using Bioconductor Affy package, based on the Robust Multichip Average (RMA) method5 for single-channel Affymetrix chips	GPL96	Normal Lung Tissue	74	Never Smoked	Female	7.22194
GSM254633	Lung Tumor_GT00146	Gene expression data were processed and normalized using Bioconductor Affy package, based on the Robust Multichip Average (RMA) method5 for single-channel Affymetrix chips	GPL96	Adenocarcinoma of the Lung	71	Former Smoker	Male	7.35078
GSM254679	Normal Lung_GT01117	Gene expression data were processed and normalized using Bioconductor Affy package, based on the Robust Multichip Average (RMA) method5 for single-channel Affymetrix chips	GPL96	Normal Lung Tissue	63	Current Smoker	Male	7.48059
GSM254627	Lung Tumor_GT00007	Gene expression data were processed and normalized using Bioconductor Affy package, based on the Robust Multichip Average (RMA) method5 for single-channel Affymetrix chips	GPL96	Adenocarcinoma of the Lung	68	Former Smoker	Male	7.33691
GSM254676	Normal Lung_GT01107	Gene expression data were processed and normalized using Bioconductor Affy package, based on the Robust Multichip Average (RMA) method5 for single-channel Affymetrix chips	GPL96	Normal Lung Tissue	59	Current Smoker	Male	7.59457
GSM254625	Lung Tumor_GT00006	Gene expression data were processed and normalized using Bioconductor Affy package, based on the Robust Multichip Average (RMA) method5 for single-channel Affymetrix chips	GPL96	Adenocarcinoma of the Lung	69	Never Smoked	Male	7.04074
GSM254726	Lung Tumor_GT01421	Gene expression data were processed and normalized using Bioconductor Affy package, based on the Robust Multichip Average (RMA) method5 for single-channel Affymetrix chips	GPL96	Adenocarcinoma of the Lung	68	Never Smoked	Male	7.23531
GSM254673	Normal Lung_GT01105	Gene expression data were processed and normalized using Bioconductor Affy package, based on the Robust Multichip Average (RMA) method5 for single-channel Affymetrix chips	GPL96	Normal Lung Tissue	61	Never Smoked	Male	7.27942
GSM254671	Normal Lung_GT01100	Gene expression data were processed and normalized using Bioconductor Affy package, based on the Robust Multichip Average (RMA) method5 for single-channel Affymetrix chips	GPL96	Normal Lung Tissue	69	Former Smoker	Male	7.40261
GSM254707	Lung Tumor_GT01232	Gene expression data were processed and normalized using Bioconductor Affy package, based on the Robust Multichip Average (RMA) method5 for single-channel Affymetrix chips	GPL96	Adenocarcinoma of the Lung	81	Former Smoker	Male	7.1126
GSM254669	Normal Lung_GT01099	Gene expression data were processed and normalized using Bioconductor Affy package, based on the Robust Multichip Average (RMA) method5 for single-channel Affymetrix chips	GPL96	Normal Lung Tissue	71	Former Smoker	Male	7.34518
GSM254705	Lung Tumor_GT01222	Gene expression data were processed and normalized using Bioconductor Affy package, based on the Robust Multichip Average (RMA) method5 for single-channel Affymetrix chips	GPL96	Adenocarcinoma of the Lung	63	Current Smoker	Male	7.16975
GSM254667	Normal Lung_GT01097	Gene expression data were processed and normalized using Bioconductor Affy package, based on the Robust Multichip Average (RMA) method5 for single-channel Affymetrix chips	GPL96	Normal Lung Tissue	59	Current Smoker	Male	7.23474
GSM254704	Lung Tumor_GT01194	Gene expression data were processed and normalized using Bioconductor Affy package, based on the Robust Multichip Average (RMA) method5 for single-channel Affymetrix chips	GPL96	Adenocarcinoma of the Lung	67	Former Smoker	Male	7.09265
GSM254701	Lung Tumor_GT01182	Gene expression data were processed and normalized using Bioconductor Affy package, based on the Robust Multichip Average (RMA) method5 for single-channel Affymetrix chips	GPL96	Adenocarcinoma of the Lung	78	Never Smoked	Female	7.27727
GSM254658	Normal Lung_GT01061	Gene expression data were processed and normalized using Bioconductor Affy package, based on the Robust Multichip Average (RMA) method5 for single-channel Affymetrix chips	GPL96	Normal Lung Tissue	68	Never Smoked	Female	7.26114
GSM254651	Normal Lung_GT01038	Gene expression data were processed and normalized using Bioconductor Affy package, based on the Robust Multichip Average (RMA) method5 for single-channel Affymetrix chips	GPL96	Normal Lung Tissue	46	Current Smoker	Female	7.22865
GSM254694	Lung Tumor_GT01130	Gene expression data were processed and normalized using Bioconductor Affy package, based on the Robust Multichip Average (RMA) method5 for single-channel Affymetrix chips	GPL96	Adenocarcinoma of the Lung	71	Never Smoked	Female	7.32507
GSM254649	Normal Lung_GT01036	Gene expression data were processed and normalized using Bioconductor Affy package, based on the Robust Multichip Average (RMA) method5 for single-channel Affymetrix chips	GPL96	Normal Lung Tissue	67	Never Smoked	Female	7.31886
GSM254692	Lung Tumor_GT01129	Gene expression data were processed and normalized using Bioconductor Affy package, based on the Robust Multichip Average (RMA) method5 for single-channel Affymetrix chips	GPL96	Adenocarcinoma of the Lung	55	Current Smoker	Female	7.05685
GSM254690	Lung Tumor_GT01128	Gene expression data were processed and normalized using Bioconductor Affy package, based on the Robust Multichip Average (RMA) method5 for single-channel Affymetrix chips	GPL96	Adenocarcinoma of the Lung	66	Current Smoker	Male	7.21611
GSM254644	Normal Lung_GT01025	Gene expression data were processed and normalized using Bioconductor Affy package, based on the Robust Multichip Average (RMA) method5 for single-channel Affymetrix chips	GPL96	Normal Lung Tissue	65	Current Smoker	Male	7.57949
GSM254640	Normal Lung_GT01011	Gene expression data were processed and normalized using Bioconductor Affy package, based on the Robust Multichip Average (RMA) method5 for single-channel Affymetrix chips	GPL96	Normal Lung Tissue	67	Never Smoked	Female	7.3634
GSM254678	Lung Tumor_GT01117	Gene expression data were processed and normalized using Bioconductor Affy package, based on the Robust Multichip Average (RMA) method5 for single-channel Affymetrix chips	GPL96	Adenocarcinoma of the Lung	63	Current Smoker	Male	7.1245
GSM254638	Normal Lung_GT01003	Gene expression data were processed and normalized using Bioconductor Affy package, based on the Robust Multichip Average (RMA) method5 for single-channel Affymetrix chips	GPL96	Normal Lung Tissue	45	Current Smoker	Female	7.7778
GSM254668	Lung Tumor_GT01099	Gene expression data were processed and normalized using Bioconductor Affy package, based on the Robust Multichip Average (RMA) method5 for single-channel Affymetrix chips	GPL96	Adenocarcinoma of the Lung	71	Former Smoker	Male	7.28992
GSM254648	Lung Tumor_GT01036	Gene expression data were processed and normalized using Bioconductor Affy package, based on the Robust Multichip Average (RMA) method5 for single-channel Affymetrix chips	GPL96	Adenocarcinoma of the Lung	67	Never Smoked	Female	7.38853
GSM254635	Normal Lung_GT01001	Gene expression data were processed and normalized using Bioconductor Affy package, based on the Robust Multichip Average (RMA) method5 for single-channel Affymetrix chips	GPL96	Normal Lung Tissue	70	Never Smoked	Female	7.3666
GSM254634	Normal Lung_GT00146	Gene expression data were processed and normalized using Bioconductor Affy package, based on the Robust Multichip Average (RMA) method5 for single-channel Affymetrix chips	GPL96	Normal Lung Tissue	71	Former Smoker	Male	7.62127
GSM254714	Lung Tumor_GT01243	Gene expression data were processed and normalized using Bioconductor Affy package, based on the Robust Multichip Average (RMA) method5 for single-channel Affymetrix chips	GPL96	Adenocarcinoma of the Lung	73	Former Smoker	Male	7.27643
GSM254632	Normal Lung_GT00059	Gene expression data were processed and normalized using Bioconductor Affy package, based on the Robust Multichip Average (RMA) method5 for single-channel Affymetrix chips	GPL96	Normal Lung Tissue	67	Former Smoker	Male	7.48882
GSM254675	Lung Tumor_GT01107	Gene expression data were processed and normalized using Bioconductor Affy package, based on the Robust Multichip Average (RMA) method5 for single-channel Affymetrix chips	GPL96	Adenocarcinoma of the Lung	59	Current Smoker	Male	7.18189
GSM254628	Normal Lung_GT00007	Gene expression data were processed and normalized using Bioconductor Affy package, based on the Robust Multichip Average (RMA) method5 for single-channel Affymetrix chips	GPL96	Normal Lung Tissue	68	Former Smoker	Male	7.5662
GSM254666	Lung Tumor_GT01097	Gene expression data were processed and normalized using Bioconductor Affy package, based on the Robust Multichip Average (RMA) method5 for single-channel Affymetrix chips	GPL96	Adenocarcinoma of the Lung	59	Current Smoker	Male	7.35911
GSM254626	Normal Lung_GT00006	Gene expression data were processed and normalized using Bioconductor Affy package, based on the Robust Multichip Average (RMA) method5 for single-channel Affymetrix chips	GPL96	Normal Lung Tissue	69	Never Smoked	Male	7.42422
GSM254645	Lung Tumor_GT01025	Gene expression data were processed and normalized using Bioconductor Affy package, based on the Robust Multichip Average (RMA) method5 for single-channel Affymetrix chips	GPL96	Adenocarcinoma of the Lung	65	Current Smoker	Male	7.05082

## Sheet: INPP5B OS
sample_id	event	time	expr	gene	group
TCGA-49-4506-01A-01R-1206-07	2	33.3	1.07812	INPP5B	Low
TCGA-49-4507-01A-01R-1206-07	2	8.93333	1.35934	INPP5B	Low
TCGA-78-7166-01A-12R-2066-07	2	8.6	1.50784	INPP5B	Low
TCGA-49-4494-01A-01R-1206-07	2	36.0333	1.55871	INPP5B	Low
TCGA-50-6597-01A-11R-1858-07	2	42.2667	1.60929	INPP5B	Low
TCGA-49-4514-01A-21R-1858-07	1	56.6667	1.61369	INPP5B	Low
TCGA-86-8674-01A-21R-2403-07	1	26.8667	1.66408	INPP5B	Low
TCGA-73-4670-01A-01R-1206-07	1	4.36667	1.66494	INPP5B	Low
TCGA-35-4122-01A-01R-1107-07	1	7.5	1.70755	INPP5B	Low
TCGA-64-5781-01A-01R-1628-07	1	51.9667	1.8412	INPP5B	Low
TCGA-78-7153-01A-11R-2039-07	1	121.167	1.84363	INPP5B	Low
TCGA-55-8094-01A-11R-2241-07	1	18.0333	1.86801	INPP5B	Low
TCGA-95-7043-01A-11R-1949-07	2	16.7667	1.93783	INPP5B	Low
TCGA-05-4395-01A-01R-1206-07	2	0	1.95495	INPP5B	Low
TCGA-73-4675-01A-01R-1206-07	2	30.7333	2.00911	INPP5B	Low
TCGA-NJ-A4YF-01A-12R-A262-07	1	72.0333	2.01799	INPP5B	Low
TCGA-38-4629-01A-02R-1206-07	2	28.8	2.0191	INPP5B	Low
TCGA-05-4403-01A-01R-1206-07	1	19.2667	2.04322	INPP5B	Low
TCGA-38-4628-01A-01R-1206-07	2	49.7333	2.06536	INPP5B	Low
TCGA-55-7913-01B-11R-2241-07	2	18.7	2.0763	INPP5B	Low
TCGA-69-7760-01A-11R-2170-07	1	6.73333	2.10657	INPP5B	Low
TCGA-50-5044-01A-21R-1858-07	2	20.8	2.15182	INPP5B	Low
TCGA-80-5608-01A-31R-1949-07	1	94.4	2.16307	INPP5B	Low
TCGA-05-4390-01A-02R-1755-07	1	37.5333	2.17861	INPP5B	Low
TCGA-38-4627-01A-01R-1206-07	2	38.2333	2.18935	INPP5B	Low
TCGA-4B-A93V-01A-11R-A39D-07	2	10	2.19596	INPP5B	Low
TCGA-38-4631-01A-01R-1755-07	2	11.8	2.23465	INPP5B	Low
TCGA-50-7109-01A-11R-2039-07	2	10.2667	2.24179	INPP5B	Low
TCGA-50-5051-01A-21R-1858-07	2	15.9333	2.24973	INPP5B	Low
TCGA-75-7027-01A-11R-1949-07	1	101.967	2.25239	INPP5B	Low
TCGA-78-7150-01A-21R-2039-07	2	22.2	2.25805	INPP5B	Low
TCGA-49-AAR2-01A-11R-A39D-07	1	74.1333	2.27148	INPP5B	Low
TCGA-62-A471-01A-12R-A24H-07	1	41.5333	2.27742	INPP5B	Low
TCGA-55-8508-01A-11R-2403-07	1	20.5667	2.27766	INPP5B	Low
TCGA-MP-A4TE-01A-22R-A466-07	2	29.8667	2.30002	INPP5B	Low
TCGA-05-4418-01A-01R-1206-07	2	9.13333	2.30069	INPP5B	Low
TCGA-50-6594-01A-11R-1755-07	2	12.3333	2.30601	INPP5B	Low
TCGA-75-7031-01A-11R-1949-07	1		2.32259	INPP5B	Low
TCGA-78-7220-01A-11R-2039-07	2	26.9	2.3286	INPP5B	Low
TCGA-55-A491-01A-11R-A24H-07	1	20.8667	2.33326	INPP5B	Low
TCGA-49-AARE-01A-11R-A41B-07	2	40.9667	2.33589	INPP5B	Low
TCGA-50-6590-01A-12R-1858-07	2	42.9333	2.337	INPP5B	Low
TCGA-05-5425-01A-02R-1628-07	1	29.4	2.36626	INPP5B	Low
TCGA-78-7540-01A-11R-2066-07	2	39.9	2.37292	INPP5B	Low
TCGA-78-7542-01A-21R-2066-07	2	10.7	2.38175	INPP5B	Low
TCGA-64-5775-01A-01R-1628-07	2	2.06667	2.38655	INPP5B	Low
TCGA-05-4389-01A-01R-1206-07	1	45.6333	2.39782	INPP5B	Low
TCGA-75-6211-01A-11R-1755-07	2		2.3985	INPP5B	Low
TCGA-44-5644-01A-21R-2039-07	1	28.7667	2.4034	INPP5B	Low
TCGA-97-8179-01A-11R-2287-07	1	14.5	2.40735	INPP5B	Low
TCGA-38-4632-01A-01R-1755-07	2	45.2333	2.4125	INPP5B	Low
TCGA-50-5066-01A-01R-1628-07	1	48.0667	2.41344	INPP5B	Low
TCGA-05-5420-01A-01R-1628-07	1	15.2333	2.41684	INPP5B	Low
TCGA-64-1678-01A-01R-0946-07	1	39.6333	2.44588	INPP5B	Low
TCGA-35-5375-01A-01R-1628-07	1	8.8	2.45321	INPP5B	Low
TCGA-50-5932-01A-11R-1755-07	2	41.1667	2.4577	INPP5B	Low
TCGA-55-A492-01A-11R-A24H-07	1	19.8667	2.46942	INPP5B	Low
TCGA-55-8615-01A-11R-2403-07	1	14.8667	2.47162	INPP5B	Low
TCGA-95-7944-01A-11R-2187-07	1	12.5667	2.47422	INPP5B	Low
TCGA-55-6975-01A-11R-1949-07	2	3.93333	2.49241	INPP5B	Low
TCGA-55-6984-01A-11R-1949-07	2	25.3333	2.50367	INPP5B	Low
TCGA-05-4250-01A-01R-1107-07	2	4.03333	2.50752	INPP5B	Low
TCGA-50-5936-01A-11R-1628-07	2	8.56667	2.50836	INPP5B	Low
TCGA-64-5815-01A-01R-1628-07	1	28.8667	2.51057	INPP5B	Low
TCGA-05-4430-01A-02R-1206-07	1	25.3667	2.52449	INPP5B	Low
TCGA-44-7670-01A-11R-2066-07	1	29.4	2.53009	INPP5B	Low
TCGA-05-5429-01A-01R-1628-07	2	9.16667	2.53522	INPP5B	Low
TCGA-86-8669-01A-11R-2403-07	1	31.2667	2.54268	INPP5B	Low
TCGA-78-7148-01A-11R-2039-07	2	20.8667	2.54433	INPP5B	Low
TCGA-91-6849-01A-11R-1949-07	1	1.16667	2.54473	INPP5B	Low
TCGA-78-7146-01A-11R-2039-07	2	5.76667	2.55127	INPP5B	Low
TCGA-44-6779-01A-11R-1858-07	2	16.6667	2.55758	INPP5B	Low
TCGA-50-6673-01A-11R-1949-07	2	0.733333	2.56738	INPP5B	Low
TCGA-05-5715-01A-01R-1628-07	1	2.06667	2.5766	INPP5B	Low
TCGA-49-AAR9-01A-21R-A41B-07	2	8.66667	2.57895	INPP5B	Low
TCGA-44-7671-01A-11R-2066-07	1	29.6333	2.58109	INPP5B	Low
TCGA-62-8398-01A-11R-2326-07	2	14.8	2.58413	INPP5B	Low
TCGA-53-7813-01A-11R-2170-07	1	14.1333	2.59358	INPP5B	Low
TCGA-MP-A4TC-01A-11R-A24X-07	2	2.46667	2.59702	INPP5B	Low
TCGA-50-5935-01A-11R-1755-07	2	21.7667	2.60215	INPP5B	Low
TCGA-49-6742-01A-11R-1858-07	2	16.2667	2.60545	INPP5B	Low
TCGA-69-8255-01A-11R-2287-07	1	4.3	2.60662	INPP5B	Low
TCGA-73-4659-01A-01R-1206-07	2	23.7	2.60962	INPP5B	Low
TCGA-64-5774-01A-01R-1628-07	1	89.2	2.61173	INPP5B	Low
TCGA-44-5643-01A-01R-1628-07	1	33.7667	2.61225	INPP5B	Low
TCGA-44-3917-01A-01R-A278-07	1	39.4333	2.61585	INPP5B	Low
TCGA-97-A4M3-01A-11R-A24X-07	1	18	2.61601	INPP5B	Low
TCGA-MP-A4TD-01A-32R-A262-07	2	10.2333	2.64691	INPP5B	Low
TCGA-49-4486-01A-01R-1206-07	2	77.2667	2.64934	INPP5B	Low
TCGA-44-2662-01A-01R-A278-07	1	42.6667	2.65244	INPP5B	Low
TCGA-99-8032-01A-11R-2241-07	1	1.46667	2.65253	INPP5B	Low
TCGA-44-A4SS-01A-11R-A24X-07	1	13.8333	2.65507	INPP5B	Low
TCGA-55-8204-01A-11R-2241-07	1	17.1667	2.65545	INPP5B	Low
TCGA-J2-8194-01A-11R-2241-07	1	24.1333	2.65599	INPP5B	Low
TCGA-44-2655-01A-01R-0946-07	1	44.1333	2.65681	INPP5B	Low
TCGA-93-8067-01A-11R-2287-07	1	6.2	2.66534	INPP5B	Low
TCGA-55-1596-01A-01R-0946-07	1	68.8333	2.66618	INPP5B	Low
TCGA-L9-A5IP-01A-21R-A39D-07	2	1.93333	2.66955	INPP5B	Low
TCGA-69-7761-01A-11R-2170-07	1	6.2	2.67078	INPP5B	Low
TCGA-78-7154-01A-11R-2039-07	2	19.7667	2.67161	INPP5B	Low
TCGA-50-5072-01A-21R-1858-07	2	8.33333	2.67812	INPP5B	Low
TCGA-05-4396-01A-21R-1858-07	2	10.1	2.68193	INPP5B	Low
TCGA-86-8672-01A-21R-2403-07	2	0.633333	2.68385	INPP5B	Low
TCGA-50-5930-01A-11R-1755-07	2	9.4	2.68763	INPP5B	Low
TCGA-05-4422-01A-01R-1206-07	1	12.1667	2.70011	INPP5B	Low
TCGA-55-A490-01A-11R-A466-07	2	3.3	2.70505	INPP5B	Low
TCGA-73-7499-01A-11R-2187-07	2	51.0333	2.70642	INPP5B	Low
TCGA-49-6761-01A-31R-1949-07	1	11.8	2.72365	INPP5B	Low
TCGA-44-7672-01A-11R-2066-07	1	23.9667	2.72724	INPP5B	Low
TCGA-86-8585-01A-11R-2403-07	1	11.7667	2.73186	INPP5B	Low
TCGA-35-3615-01A-01R-0946-07	1	0.466667	2.73749	INPP5B	Low
TCGA-44-2668-01A-01R-A278-07	2	25.3667	2.73944	INPP5B	Low
TCGA-50-5068-01A-01R-1628-07	2	49.9667	2.75562	INPP5B	Low
TCGA-55-7728-01A-11R-2187-07	1	23.4667	2.75591	INPP5B	Low
TCGA-78-7537-01A-11R-2066-07	2	54.0667	2.75603	INPP5B	Low
TCGA-05-4417-01A-22R-1858-07	1	15.1667	2.75748	INPP5B	Low
TCGA-64-1676-01A-01R-0946-07	1	57.6	2.77571	INPP5B	Low
TCGA-55-6981-01A-11R-1949-07	2	45.9667	2.77863	INPP5B	Low
TCGA-73-4677-01A-01R-1206-07	2	1.26667	2.78189	INPP5B	Low
TCGA-78-7536-01A-11R-2066-07	2	8.13333	2.78564	INPP5B	Low
TCGA-05-4432-01A-01R-1206-07	1	25.3667	2.78722	INPP5B	Low
TCGA-55-8302-01A-11R-2326-07	1	15.9333	2.78862	INPP5B	Low
TCGA-99-8028-01A-11R-2241-07	1	37.2667	2.78927	INPP5B	Low
TCGA-55-8203-01A-11R-2241-07	1	18.2333	2.79091	INPP5B	Low
TCGA-75-6214-01A-41R-1949-07	2	37.1667	2.79139	INPP5B	Low
TCGA-44-6146-01A-11R-A278-07	1	24.2667	2.79278	INPP5B	Low
TCGA-64-1677-01A-01R-0946-07	2	20.9333	2.79769	INPP5B	Low
TCGA-71-6725-01A-11R-1858-07	1	8.53333	2.79809	INPP5B	Low
TCGA-49-4512-01A-21R-1858-07	2	30.1667	2.79877	INPP5B	Low
TCGA-67-3772-01A-01R-0946-07	1	19.1	2.80833	INPP5B	Low
TCGA-55-A48Y-01A-11R-A24H-07	1	21	2.80869	INPP5B	Low
TCGA-55-5899-01A-11R-1628-07	1	31	2.81818	INPP5B	Low
TCGA-91-A4BC-01A-11R-A24H-07	1	1.46667	2.8261	INPP5B	Low
TCGA-50-6595-01A-12R-1858-07	2	6.3	2.83441	INPP5B	Low
TCGA-MP-A4T8-01A-11R-A24X-07	2	5.36667	2.8345	INPP5B	Low
TCGA-99-8025-01A-11R-2241-07	1	35.3333	2.83879	INPP5B	Low
TCGA-50-5049-01A-01R-1628-07	1	103.133	2.84627	INPP5B	Low
TCGA-49-AAR3-01A-11R-A41B-07	1	63.1	2.84836	INPP5B	Low
TCGA-55-8092-01A-11R-2241-07	2	5.13333	2.86092	INPP5B	Low
TCGA-97-7554-01A-11R-2039-07	1	25.8333	2.86947	INPP5B	Low
TCGA-73-4676-01A-01R-1755-07	2	9.36667	2.87704	INPP5B	Low
TCGA-MP-A4TA-01A-21R-A24X-07	2	31.6667	2.87997	INPP5B	Low
TCGA-05-4424-01A-22R-1858-07	1	30.4333	2.88059	INPP5B	Low
TCGA-55-8085-01A-11R-2241-07	1	30.1333	2.88085	INPP5B	Low
TCGA-55-8090-01A-11R-2241-07	2	19.9333	2.88234	INPP5B	Low
TCGA-NJ-A55R-01A-11R-A262-07	1	20.1	2.8865	INPP5B	Low
TCGA-53-A4EZ-01A-12R-A24X-07	1	35.7	2.88696	INPP5B	Low
TCGA-55-7570-01A-11R-2039-07	1	27.4667	2.88755	INPP5B	Low
TCGA-86-7955-01A-11R-2187-07	1	35.7333	2.89287	INPP5B	Low
TCGA-49-6767-01A-11R-1858-07	1	22.5667	2.89656	INPP5B	Low
TCGA-55-6968-01A-11R-1949-07	2	43.1	2.89785	INPP5B	Low
TCGA-86-8359-01A-11R-2326-07	2	14.8	2.89889	INPP5B	Low
TCGA-L9-A444-01A-21R-A24H-07	1	10.2333	2.90397	INPP5B	Low
TCGA-97-8175-01A-11R-2287-07	1	18.3667	2.90726	INPP5B	Low
TCGA-97-8171-01A-11R-2287-07	1	18.9333	2.90754	INPP5B	Low
TCGA-55-7910-01A-11R-2170-07	1	34.6667	2.90793	INPP5B	Low
TCGA-78-7159-01A-11R-2039-07	1	65.8	2.9163	INPP5B	Low
TCGA-49-4510-01A-01R-1206-07	2	29.8667	2.91858	INPP5B	Low
TCGA-MP-A4TF-01A-11R-A262-07	2	11.2	2.91974	INPP5B	Low
TCGA-64-5778-01A-01R-1628-07	1	43.5	2.92365	INPP5B	Low
TCGA-55-7726-01A-11R-2170-07	1	21.7333	2.92744	INPP5B	Low
TCGA-50-5045-01A-01R-1628-07	2	72.4667	2.92922	INPP5B	Low
TCGA-55-7815-01A-11R-2170-07	1	25.7667	2.92969	INPP5B	Low
TCGA-62-8397-01A-11R-2326-07	1	42.9667	2.93216	INPP5B	Low
TCGA-55-6983-01A-11R-1949-07	1	94.1	2.93236	INPP5B	Low
TCGA-95-A4VP-01A-21R-A262-07	1	20.1667	2.93298	INPP5B	Low
TCGA-64-1681-01A-11R-2066-07	2	38.9	2.9344	INPP5B	Low
TCGA-55-6982-01A-11R-1949-07	2	33.1667	2.93551	INPP5B	Low
TCGA-44-5645-01A-01R-A278-07	1	28.4	2.93602	INPP5B	Low
TCGA-86-8054-01A-11R-2241-07	1	38.2667	2.93826	INPP5B	Low
TCGA-50-5939-01A-11R-1628-07	2	15.3333	2.94195	INPP5B	Low
TCGA-78-7535-01A-11R-2066-07	2	31.6333	2.95509	INPP5B	Low
TCGA-55-8096-01A-11R-2241-07	2	23.9667	2.96083	INPP5B	Low
TCGA-50-5055-01A-01R-1628-07	2	61	2.96377	INPP5B	Low
TCGA-49-6743-01A-11R-1858-07	1	54.0333	2.96525	INPP5B	Low
TCGA-49-4490-01A-21R-1858-07	2	12.8333	2.97261	INPP5B	Low
TCGA-NJ-A4YQ-01A-11R-A262-07	1	47.7333	2.97331	INPP5B	Low
TCGA-95-8494-01A-11R-2326-07	1	2.8	2.97487	INPP5B	Low
TCGA-73-4658-01A-01R-1755-07	2	53.3333	2.97805	INPP5B	Low
TCGA-38-4625-01A-01R-1206-07	1	99.1	2.98623	INPP5B	Low
TCGA-62-A46O-01A-11R-A24H-07	2	48.4667	2.987	INPP5B	Low
TCGA-44-6774-01A-21R-1858-07	1	21.9333	2.98855	INPP5B	Low
TCGA-55-8620-01A-11R-2403-07	2	12.5	2.98861	INPP5B	Low
TCGA-55-6642-01A-11R-1858-07	1	81.6333	2.99119	INPP5B	Low
TCGA-78-8655-01A-11R-2403-07	1	78.6667	2.99131	INPP5B	Low
TCGA-78-7149-01A-11R-2039-07	1	131.333	2.99451	INPP5B	Low
TCGA-55-A48Z-01A-12R-A24X-07	1	21.7	2.99885	INPP5B	Low
TCGA-50-5946-02A-11R-2090-07	1	53.9	2.99903	INPP5B	Low
TCGA-75-5146-01A-01R-1628-07	1	78.9333	3.00118	INPP5B	Low
TCGA-NJ-A7XG-01A-12R-A39D-07	1	20.5667	3.00195	INPP5B	Low
TCGA-55-A494-01A-11R-A24X-07	1	16.0333	3.01386	INPP5B	Low
TCGA-55-8091-01A-11R-2241-07	1	20	3.01752	INPP5B	Low
TCGA-44-7667-01A-31R-2066-07	1	36.5667	3.01819	INPP5B	Low
TCGA-50-6592-01A-11R-1755-07	2	25.9	3.03451	INPP5B	Low
TCGA-49-AAQV-01A-11R-A39D-07	2	22.5667	3.03844	INPP5B	Low
TCGA-44-2656-01A-02R-0946-07	1	47.6333	3.0386	INPP5B	Low
TCGA-44-2662-01A-01R-0946-07	1	42.6667	3.04246	INPP5B	Low
TCGA-55-6987-01A-11R-1949-07	1	71.2333	3.05109	INPP5B	Low
TCGA-MP-A4SY-01A-21R-A24X-07	2	50.0333	3.0596	INPP5B	Low
TCGA-50-5944-01A-11R-1755-07	1	58.3333	3.0598	INPP5B	Low
TCGA-55-8301-01A-11R-2287-07	1	17.8	3.06141	INPP5B	Low
TCGA-44-2668-01A-01R-0946-07	2	25.3667	3.06488	INPP5B	Low
TCGA-73-4668-01A-01R-1206-07	1	15.5667	3.06509	INPP5B	Low
TCGA-78-7163-01A-12R-2066-07	1	241.6	3.07556	INPP5B	Low
TCGA-S2-AA1A-01A-12R-A39D-07	1	17.1	3.07628	INPP5B	Low
TCGA-05-4384-01A-01R-1755-07	1	14.2	3.07952	INPP5B	Low
TCGA-05-4382-01A-01R-1206-07	1	20.2333	3.08798	INPP5B	Low
TCGA-78-8648-01A-11R-2403-07	2	40.3	3.08965	INPP5B	Low
TCGA-55-8505-01A-11R-2403-07	1	14.6667	3.09628	INPP5B	Low
TCGA-86-7701-01A-11R-2170-07	1	31.5667	3.09863	INPP5B	Low
TCGA-97-8176-01A-11R-2403-07	2	15.6	3.09892	INPP5B	Low
TCGA-78-7147-01A-11R-2039-07	2	19.5333	3.1008	INPP5B	Low
TCGA-75-5126-01A-01R-1755-07	1		3.10272	INPP5B	Low
TCGA-44-7662-01A-11R-2066-07	1	7.26667	3.10501	INPP5B	Low
TCGA-53-7624-01A-11R-2066-07	2	34.7667	3.10517	INPP5B	Low
TCGA-55-8208-01A-11R-2241-07	1	22.4667	3.10802	INPP5B	Low
TCGA-86-8074-01A-11R-2241-07	1	0.8	3.11591	INPP5B	Low
TCGA-55-6970-01A-11R-1949-07	2	15.4667	3.11938	INPP5B	Low
TCGA-86-7711-01A-11R-2066-07	2	34.8667	3.12675	INPP5B	Low
TCGA-50-8459-01A-11R-2326-07	1	37.3	3.1277	INPP5B	Low
TCGA-75-5125-01A-01R-1755-07	2	67.5667	3.12825	INPP5B	Low
TCGA-55-7724-01A-11R-2170-07	1	23.5	3.12974	INPP5B	Low
TCGA-44-6146-01A-11R-1755-07	1	24.2667	3.12979	INPP5B	Low
TCGA-78-7161-01A-11R-2039-07	2	9.7	3.13017	INPP5B	Low
TCGA-05-4420-01A-01R-1206-07	1	30.4	3.13782	INPP5B	Low
TCGA-95-7567-01A-11R-2066-07	1	18.9333	3.13984	INPP5B	Low
TCGA-05-4397-01A-01R-1206-07	2	24.3667	3.14026	INPP5B	Low
TCGA-78-7633-01A-11R-2066-07	2	50.9333	3.14387	INPP5B	Low
TCGA-44-6777-01A-11R-1858-07	2	32.9	3.14923	INPP5B	Low
TCGA-44-8117-01A-11R-2241-07	1	12.8333	3.15187	INPP5B	Low
TCGA-69-7980-01A-11R-2187-07	1	13.7	3.15616	INPP5B	Low
TCGA-78-7160-01A-11R-2039-07	2	23.2333	3.15856	INPP5B	Low
TCGA-49-4487-01A-21R-1858-07	2	28.5	3.16278	INPP5B	Low
TCGA-05-4402-01A-01R-1206-07	2	8.13333	3.16533	INPP5B	Low
TCGA-69-7764-01A-11R-2170-07	1	13.8	3.16594	INPP5B	Low
TCGA-91-6831-01A-11R-1858-07	1	10.3333	3.18187	INPP5B	Low
TCGA-67-3770-01A-01R-0946-07	1	20.3333	3.18521	INPP5B	Low
TCGA-75-7030-01A-11R-1949-07	1		3.18548	INPP5B	Low
TCGA-73-A9RS-01A-11R-A41B-07	2	11.3333	3.18659	INPP5B	Low
TCGA-91-A4BD-01A-11R-A24H-07	1	20.1	3.18729	INPP5B	Low
TCGA-44-3396-01A-01R-1206-07	1	37.6667	3.19903	INPP5B	Low
TCGA-55-6980-01A-11R-1949-07	1	70.3	3.20111	INPP5B	Low
TCGA-62-A46S-01A-11R-A24H-07	2	55.1	3.20162	INPP5B	Low
TCGA-86-A4D0-01A-11R-A24H-07	2	3.86667	3.20818	INPP5B	Low
TCGA-78-7158-01A-11R-2039-07	2	5.96667	3.21129	INPP5B	Low
TCGA-05-4433-01A-22R-1858-07	1	24.3333	3.21387	INPP5B	Low
TCGA-44-6776-01A-11R-1858-07	1	87.2	3.22286	INPP5B	Low
TCGA-50-8460-01A-11R-2326-07	1	27.6333	3.2241	INPP5B	Low
TCGA-44-6145-01A-11R-1755-07	1	19.8333	3.22468	INPP5B	Low
TCGA-69-7978-01A-11R-2187-07	1	4.46667	3.22572	INPP5B	Low
TCGA-05-5428-01A-01R-1628-07	1	22.3333	3.22725	INPP5B	Low
TCGA-86-8281-01A-11R-2287-07	1	0	3.22902	INPP5B	Low
TCGA-69-7979-01A-11R-2187-07	1	13.6	3.23317	INPP5B	Low
TCGA-91-6829-01A-21R-1858-07	2	41.9333	3.23536	INPP5B	Low
TCGA-64-1679-01A-21R-2066-07	1	82.9333	3.23643	INPP5B	Low
TCGA-55-6979-01A-11R-1949-07	2	7.9	3.2376	INPP5B	Low
TCGA-50-5933-01A-11R-1755-07	2	79.7667	3.24371	INPP5B	Low
TCGA-75-5122-01A-01R-1755-07	2		3.24496	INPP5B	Low
TCGA-55-8089-01A-11R-2241-07	2	23.4	3.24559	INPP5B	Low
TCGA-44-5645-01A-01R-1628-07	1	28.4	3.24785	INPP5B	Low
TCGA-55-6543-01A-11R-1755-07	1	14.5	3.25557	INPP5B	Low
TCGA-38-7271-01A-11R-2039-07	2	26.6667	3.26946	INPP5B	Low
TCGA-86-8280-01A-11R-2287-07	1	23.3667	3.27205	INPP5B	Low
TCGA-44-3918-01A-01R-1107-07	1	34.5333	3.27845	INPP5B	Low
TCGA-50-6593-01A-11R-1755-07	2	11.2	3.2809	INPP5B	Low
TCGA-44-A4SU-01A-11R-A24X-07	2	13.6333	3.28345	INPP5B	Low
TCGA-75-6203-01A-11R-1755-07	1		3.28444	INPP5B	Low
TCGA-44-A479-01A-31R-A24H-07	1	16.2	3.29079	INPP5B	High
TCGA-78-7539-01A-11R-2066-07	1	26.3667	3.29309	INPP5B	High
TCGA-MP-A4T7-01A-11R-A24X-07	2	5.56667	3.29734	INPP5B	High
TCGA-55-7284-01B-11R-2241-07	2	8.1	3.31734	INPP5B	High
TCGA-73-4662-01A-01R-1206-07	1	83.8333	3.32409	INPP5B	High
TCGA-86-8673-01A-11R-2403-07	1	28.7333	3.325	INPP5B	High
TCGA-69-8453-01A-12R-2326-07	1	27.1	3.32719	INPP5B	High
TCGA-49-4488-01A-01R-1755-07	2	28.9667	3.32873	INPP5B	High
TCGA-55-7576-01A-11R-2066-07	1	22.3333	3.32944	INPP5B	High
TCGA-91-6828-01A-11R-1858-07	1	10.7667	3.33174	INPP5B	High
TCGA-69-8253-01A-11R-2287-07	1	14.2	3.33305	INPP5B	High
TCGA-83-5908-01A-21R-2287-07	1	27.4667	3.33816	INPP5B	High
TCGA-44-6147-01A-11R-A278-07	1	28.1667	3.33916	INPP5B	High
TCGA-55-1594-01A-01R-0946-07	1	39.2667	3.34683	INPP5B	High
TCGA-67-3774-01A-01R-0946-07	1	12.8333	3.34933	INPP5B	High
TCGA-05-4410-01A-21R-1858-07	1	0	3.35219	INPP5B	High
TCGA-MP-A4TK-01A-11R-A24X-07	2	19.4	3.3557	INPP5B	High
TCGA-86-8055-01A-11R-2241-07	2	4.13333	3.35626	INPP5B	High
TCGA-38-A44F-01A-11R-A24H-07	1	4.43333	3.35872	INPP5B	High
TCGA-75-5147-01A-01R-1628-07	1	44.4333	3.35892	INPP5B	High
TCGA-93-A4JO-01A-21R-A24X-07	2	1.1	3.35924	INPP5B	High
TCGA-73-4666-01A-01R-1206-07	1	26.6667	3.3619	INPP5B	High
TCGA-55-8619-01A-11R-2403-07	1	13.8667	3.36971	INPP5B	High
TCGA-86-8671-01A-11R-2403-07	1	27.9667	3.37445	INPP5B	High
TCGA-62-A470-01A-11R-A24H-07	2	39.8	3.37847	INPP5B	High
TCGA-91-6836-01A-21R-1858-07	1	13.9	3.37902	INPP5B	High
TCGA-49-4501-01A-01R-1206-07	2	47.3667	3.37997	INPP5B	High
TCGA-49-4505-01A-01R-1206-07	2	14.2667	3.38982	INPP5B	High
TCGA-MP-A4T9-01A-11R-A24X-07	2	42.1667	3.39813	INPP5B	High
TCGA-55-6971-01A-11R-1949-07	1	46.6667	3.40327	INPP5B	High
TCGA-L9-A443-01A-12R-A24H-07	2	6.43333	3.40539	INPP5B	High
TCGA-55-6978-01A-11R-1949-07	2	5.86667	3.40566	INPP5B	High
TCGA-L4-A4E5-01A-11R-A24X-07	1	19.2667	3.40653	INPP5B	High
TCGA-69-7973-01A-11R-2187-07	1	7.66667	3.40809	INPP5B	High
TCGA-38-4630-01A-01R-1206-07	2	35.7667	3.40892	INPP5B	High
TCGA-97-A4M5-01A-11R-A24X-07	1	21.1333	3.41268	INPP5B	High
TCGA-71-8520-01A-11R-2403-07	2	7	3.41324	INPP5B	High
TCGA-55-6985-01A-11R-1949-07	1	41.1	3.41847	INPP5B	High
TCGA-95-8039-01A-11R-2241-07	1	27.6667	3.42264	INPP5B	High
TCGA-67-6215-01A-11R-1755-07	1	5.8	3.42449	INPP5B	High
TCGA-35-4123-01A-01R-1107-07	1	6.06667	3.42463	INPP5B	High
TCGA-44-A47B-01A-11R-A24H-07	1	9.56667	3.42675	INPP5B	High
TCGA-55-8299-01A-11R-2287-07	2	15.6333	3.42696	INPP5B	High
TCGA-44-8119-01A-11R-2241-07	1	9.5	3.43193	INPP5B	High
TCGA-86-A456-01A-11R-A24H-07	1	29.8667	3.43251	INPP5B	High
TCGA-97-8547-01A-11R-2403-07	1	21.9	3.43544	INPP5B	High
TCGA-86-8073-01A-11R-2241-07	1	24.6667	3.43792	INPP5B	High
TCGA-73-7498-01A-12R-2187-07	1	39.6333	3.44304	INPP5B	High
TCGA-62-8402-01A-11R-2326-07	2	49.9333	3.44406	INPP5B	High
TCGA-O1-A52J-01A-11R-A262-07	2	59.9333	3.44709	INPP5B	High
TCGA-55-8614-01A-11R-2403-07	1	17.8667	3.45321	INPP5B	High
TCGA-05-4415-01A-22R-1858-07	2	3.03333	3.45387	INPP5B	High
TCGA-50-5941-01A-11R-1755-07	1	49.1333	3.45394	INPP5B	High
TCGA-L9-A743-01A-43R-A39D-07	1	22.1333	3.45756	INPP5B	High
TCGA-97-7547-01A-11R-2039-07	1	65.5	3.45805	INPP5B	High
TCGA-91-6847-01A-11R-1949-07	1	28.0667	3.45853	INPP5B	High
TCGA-95-7039-01A-11R-1949-07	1	42.4	3.45986	INPP5B	High
TCGA-97-7941-01A-11R-2187-07	1	16.1333	3.46756	INPP5B	High
TCGA-44-6147-01A-11R-1755-07	1	28.1667	3.4709	INPP5B	High
TCGA-93-7347-01A-11R-2187-07	1	22.7667	3.47346	INPP5B	High
TCGA-MN-A4N4-01A-12R-A24X-07	1	39.1667	3.47822	INPP5B	High
TCGA-78-8640-01A-11R-2403-07	1	235.4	3.48075	INPP5B	High
TCGA-86-7953-01A-11R-2187-07	1	33.2333	3.48124	INPP5B	High
TCGA-49-AAR0-01A-21R-A39D-07	1	158.833	3.48239	INPP5B	High
TCGA-69-A59K-01A-11R-A262-07	1	19.7	3.48451	INPP5B	High
TCGA-55-8510-01A-11R-2403-07	1	17.9667	3.49358	INPP5B	High
TCGA-44-2665-01A-01R-0946-07	1	43.3667	3.49826	INPP5B	High
TCGA-L9-A7SV-01A-11R-A39D-07	1	18.8333	3.51633	INPP5B	High
TCGA-44-3918-01A-01R-A278-07	1	34.5333	3.51801	INPP5B	High
TCGA-49-6745-01A-11R-1858-07	1	17.4	3.51807	INPP5B	High
TCGA-44-2666-01A-01R-A278-07	2	3.23333	3.52925	INPP5B	High
TCGA-J2-A4AD-01A-11R-A24H-07	2	18.3333	3.53344	INPP5B	High
TCGA-44-2656-01A-02R-A278-07	1	47.6333	3.54217	INPP5B	High
TCGA-93-7348-01A-21R-2039-07	1	17.7	3.54782	INPP5B	High
TCGA-55-7574-01A-11R-2039-07	2	33.1667	3.5524	INPP5B	High
TCGA-L9-A50W-01A-12R-A39D-07	2	14.7333	3.55478	INPP5B	High
TCGA-91-6840-01A-11R-1949-07	1	12.4	3.55637	INPP5B	High
TCGA-86-7954-01A-11R-2187-07	1	20.1667	3.55673	INPP5B	High
TCGA-78-8662-01A-11R-2403-07	2	112.033	3.55778	INPP5B	High
TCGA-50-6591-01A-11R-1755-07	2	3.96667	3.5674	INPP5B	High
TCGA-67-3771-01A-01R-0946-07	1	20.3333	3.5694	INPP5B	High
TCGA-MP-A5C7-01A-11R-A262-07	1	74.9333	3.571	INPP5B	High
TCGA-86-8075-01A-11R-2241-07	2	23.1333	3.57122	INPP5B	High
TCGA-44-6147-01B-06R-A277-07	1	28.1667	3.57262	INPP5B	High
TCGA-44-2659-01A-01R-0946-07	1	45.5667	3.57293	INPP5B	High
TCGA-L9-A8F4-01A-11R-A39D-07	1	15.8667	3.57387	INPP5B	High
TCGA-55-7911-01A-11R-2170-07	1	17.9	3.57455	INPP5B	High
TCGA-49-AAR4-01A-12R-A41B-07	2	29.3	3.57536	INPP5B	High
TCGA-78-8660-01A-11R-2403-07	2	10.7	3.5834	INPP5B	High
TCGA-55-6712-01A-11R-1858-07	2	5.7	3.58366	INPP5B	High
TCGA-05-4425-01A-01R-1755-07	1	22.3	3.58464	INPP5B	High
TCGA-44-A47A-01A-21R-A24H-07	1	15.5333	3.5902	INPP5B	High
TCGA-62-A46P-01A-11R-A24H-07	2	19.8	3.59026	INPP5B	High
TCGA-95-7947-01A-11R-2187-07	1	15.9	3.5933	INPP5B	High
TCGA-44-2656-01B-06R-A277-07	1	47.6333	3.59473	INPP5B	High
TCGA-99-8033-01A-11R-2241-07	2	21.8667	3.59842	INPP5B	High
TCGA-86-8076-01A-31R-2241-07	1	33.1	3.60107	INPP5B	High
TCGA-93-A4JP-01A-11R-A24X-07	1	19.2667	3.60408	INPP5B	High
TCGA-78-7162-01A-21R-2066-07	2	105.633	3.60677	INPP5B	High
TCGA-75-6212-01A-11R-1755-07	2	50.5333	3.6075	INPP5B	High
TCGA-55-1592-01A-01R-0946-07	2	23.3667	3.61126	INPP5B	High
TCGA-55-8097-01A-11R-2241-07	1	15.8667	3.61139	INPP5B	High
TCGA-69-7763-01A-11R-2170-07	1	23	3.61156	INPP5B	High
TCGA-55-7903-01A-11R-2170-07	1	18.9	3.61536	INPP5B	High
TCGA-55-6986-01A-11R-1949-07	1	108.7	3.62318	INPP5B	High
TCGA-95-7948-01A-11R-2187-07	1	15.8667	3.63757	INPP5B	High
TCGA-55-8514-01A-11R-2403-07	1	17.3333	3.63758	INPP5B	High
TCGA-91-6830-01A-11R-1949-07	1	2	3.64311	INPP5B	High
TCGA-86-6851-01A-11R-1949-07	1	5.96667	3.64445	INPP5B	High
TCGA-75-7025-01A-12R-1949-07	1	110.167	3.64622	INPP5B	High
TCGA-44-7661-01A-11R-2066-07	2	18.5667	3.64807	INPP5B	High
TCGA-05-4434-01A-01R-1206-07	2	15.2333	3.65252	INPP5B	High
TCGA-49-AARN-01A-21R-A41B-07	2	37.8333	3.65709	INPP5B	High
TCGA-49-AARQ-01A-11R-A41B-07	1	224.4	3.65854	INPP5B	High
TCGA-50-5066-02A-11R-2090-07	1	48.0667	3.66011	INPP5B	High
TCGA-55-8621-01A-11R-2403-07	1	17.1667	3.66066	INPP5B	High
TCGA-44-2668-01B-02R-A277-07	2	25.3667	3.66359	INPP5B	High
TCGA-97-A4LX-01A-11R-A24X-07	1	20.4667	3.6641	INPP5B	High
TCGA-44-7669-01A-21R-2066-07	2	19.1333	3.66496	INPP5B	High
TCGA-44-6148-01A-11R-1755-07	1	23.4667	3.67054	INPP5B	High
TCGA-75-6207-01A-11R-1755-07	2		3.67145	INPP5B	High
TCGA-MP-A4T4-01A-11R-A262-07	2	87.2333	3.67374	INPP5B	High
TCGA-50-5946-01A-11R-1755-07	1	53.9	3.67792	INPP5B	High
TCGA-49-6744-01A-11R-1858-07	1	56.1	3.68496	INPP5B	High
TCGA-80-5611-01A-01R-1628-07	1	86.5	3.6866	INPP5B	High
TCGA-49-AARO-01A-12R-A41B-07	1	125.3	3.68797	INPP5B	High
TCGA-55-7283-01A-11R-2039-07	1	20.3	3.68885	INPP5B	High
TCGA-55-6972-01A-11R-1949-07	2	54.4	3.69229	INPP5B	High
TCGA-MP-A4TI-01A-21R-A24X-07	2	14.3	3.69958	INPP5B	High
TCGA-44-3398-01A-01R-1107-07	1	38.7667	3.70124	INPP5B	High
TCGA-97-7552-01A-11R-2039-07	1	64.4	3.7028	INPP5B	High
TCGA-67-6216-01A-11R-1755-07	1	4.7	3.70508	INPP5B	High
TCGA-86-6562-01A-11R-1755-07	2	12.5333	3.70845	INPP5B	High
TCGA-05-4398-01A-01R-1206-07	1	47.7	3.709	INPP5B	High
TCGA-62-8394-01A-11R-2326-07	2	4.63333	3.71514	INPP5B	High
TCGA-05-4426-01A-01R-1206-07	1	26.3667	3.71524	INPP5B	High
TCGA-44-2661-01A-01R-1107-07	1	38.6333	3.72054	INPP5B	High
TCGA-62-A472-01A-11R-A24H-07	1	30.3333	3.72078	INPP5B	High
TCGA-97-A4M6-01A-11R-A24X-07	1	18.9333	3.72459	INPP5B	High
TCGA-99-7458-01A-11R-2039-07	1	24.9	3.72689	INPP5B	High
TCGA-49-AARR-01A-11R-A41B-07	1	166.4	3.73207	INPP5B	High
TCGA-55-7995-01A-11R-2187-07	1	29.6333	3.73506	INPP5B	High
TCGA-44-3918-01B-02R-A277-07	1	34.5333	3.73735	INPP5B	High
TCGA-97-8177-01A-11R-2287-07	1	16.6333	3.74425	INPP5B	High
TCGA-95-A4VN-01A-11R-A262-07	1	18.4333	3.74731	INPP5B	High
TCGA-J2-8192-01A-11R-2241-07	1	24.6333	3.75087	INPP5B	High
TCGA-97-8172-01A-11R-2287-07	1	18.1667	3.75256	INPP5B	High
TCGA-97-A4M7-01A-11R-A24X-07	1	20.9667	3.76131	INPP5B	High
TCGA-69-7974-01A-11R-2187-07	1	6.13333	3.77217	INPP5B	High
TCGA-97-7937-01A-11R-2170-07	1	18.8	3.77334	INPP5B	High
TCGA-44-3919-01A-02R-1107-07	2	34.2	3.77334	INPP5B	High
TCGA-44-3917-01B-02R-A277-07	1	39.4333	3.77532	INPP5B	High
TCGA-55-8205-01A-11R-2241-07	1	19.9667	3.7774	INPP5B	High
TCGA-91-8497-01A-11R-2403-07	2	14.4667	3.78099	INPP5B	High
TCGA-MP-A4SV-01A-11R-A24X-07	2	87.3333	3.78337	INPP5B	High
TCGA-62-A46R-01A-11R-A24H-07	2	57.5	3.7924	INPP5B	High
TCGA-91-6848-01A-11R-1949-07	1	7.46667	3.79293	INPP5B	High
TCGA-86-8279-01A-11R-2287-07	1	31.6333	3.79963	INPP5B	High
TCGA-55-8513-01A-11R-2403-07	1	26.3667	3.80035	INPP5B	High
TCGA-38-6178-01A-11R-1755-07	1	14.9333	3.82175	INPP5B	High
TCGA-69-8254-01A-11R-2287-07	1	13.6333	3.82546	INPP5B	High
TCGA-NJ-A55O-01A-11R-A262-07	1	0.433333	3.83057	INPP5B	High
TCGA-55-7816-01A-11R-2170-07	2	15.6	3.83369	INPP5B	High
TCGA-MP-A4TH-01A-31R-A262-07	1	24.7	3.83681	INPP5B	High
TCGA-97-8174-01A-11R-2287-07	2	5.46667	3.83768	INPP5B	High
TCGA-44-2657-01A-01R-1107-07	1	45.0333	3.84147	INPP5B	High
TCGA-86-A4P7-01A-11R-A24X-07	1	13.8333	3.84256	INPP5B	High
TCGA-MP-A4TJ-01A-51R-A262-07	2	11.3	3.8481	INPP5B	High
TCGA-55-8616-01A-11R-2403-07	1	1.6	3.85514	INPP5B	High
TCGA-55-8511-01A-11R-2403-07	1	18.4	3.86036	INPP5B	High
TCGA-62-A46Y-01A-11R-A24H-07	2	13.8	3.8658	INPP5B	High
TCGA-55-8506-01A-11R-2403-07	1	0.366667	3.87641	INPP5B	High
TCGA-75-6205-01A-11R-1755-07	2		3.88028	INPP5B	High
TCGA-55-7281-01A-11R-2039-07	1	29.0667	3.89096	INPP5B	High
TCGA-86-8278-01A-11R-2287-07	1	31.4667	3.89346	INPP5B	High
TCGA-05-5423-01A-01R-1628-07	1	5.03333	3.89586	INPP5B	High
TCGA-55-8206-01A-11R-2241-07	1	29.6	3.90223	INPP5B	High
TCGA-55-A493-01A-11R-A24H-07	1	0.933333	3.91162	INPP5B	High
TCGA-55-A48X-01A-11R-A24H-07	1	22.9667	3.91733	INPP5B	High
TCGA-91-7771-01A-11R-2170-07	1	16.4	3.9379	INPP5B	High
TCGA-97-7553-01A-21R-2039-07	1	62.3333	3.94572	INPP5B	High
TCGA-05-4249-01A-01R-1107-07	1	50.7667	3.94912	INPP5B	High
TCGA-55-7907-01A-11R-2170-07	2	11.4333	3.96285	INPP5B	High
TCGA-62-8395-01A-11R-2326-07	1	40.5333	3.96291	INPP5B	High
TCGA-NJ-A4YG-01A-22R-A262-07	1	75.3667	3.9648	INPP5B	High
TCGA-55-7573-01A-11R-2039-07	1	16.2333	3.96782	INPP5B	High
TCGA-97-8552-01A-11R-2403-07	1	20.8667	3.98629	INPP5B	High
TCGA-55-7227-01A-11R-2039-07	2	31.7333	3.98829	INPP5B	High
TCGA-44-A47G-01A-21R-A24H-07	1	11.7	3.99081	INPP5B	High
TCGA-44-5645-01B-04R-A277-07	1	28.4	4.005	INPP5B	High
TCGA-50-5942-01A-21R-1755-07	1	61.5667	4.01072	INPP5B	High
TCGA-78-7145-01A-11R-2039-07	2	27.5333	4.03378	INPP5B	High
TCGA-44-4112-01B-06R-A277-07	2	26.9333	4.04827	INPP5B	High
TCGA-44-6775-01A-11R-1858-07	1	23.5	4.05404	INPP5B	High
TCGA-44-2666-01A-01R-0946-07	2	3.23333	4.05949	INPP5B	High
TCGA-91-6835-01A-11R-1858-07	1	2.63333	4.07698	INPP5B	High
TCGA-50-8457-01A-11R-2326-07	1	37.5	4.07856	INPP5B	High
TCGA-38-4626-01A-01R-1206-07	1	122.467	4.0796	INPP5B	High
TCGA-44-8120-01A-11R-2241-07	1	8.66667	4.1026	INPP5B	High
TCGA-NJ-A55A-01A-11R-A262-07	1	0.5	4.10293	INPP5B	High
TCGA-44-6778-01A-11R-1858-07	1	62.1333	4.10371	INPP5B	High
TCGA-55-A57B-01A-12R-A39D-07	1	18.2	4.10642	INPP5B	High
TCGA-55-8512-01A-11R-2403-07	2	20.2333	4.10674	INPP5B	High
TCGA-67-6217-01A-11R-1755-07	1	14.0667	4.10749	INPP5B	High
TCGA-62-A46V-01A-11R-A24H-07	1	73.3	4.1123	INPP5B	High
TCGA-55-8507-01A-11R-2403-07	1	13.9333	4.11237	INPP5B	High
TCGA-99-AA5R-01A-11R-A39D-07	1	21.9333	4.11593	INPP5B	High
TCGA-55-8207-01A-11R-2241-07	1	32.5667	4.11631	INPP5B	High
TCGA-NJ-A4YP-01A-11R-A262-07	1	1.66667	4.12137	INPP5B	High
TCGA-95-7562-01A-11R-2241-07	2	2.9	4.13182	INPP5B	High
TCGA-86-7713-01A-11R-2066-07	1	38.5667	4.13241	INPP5B	High
TCGA-44-6775-01A-11R-A278-07	1	23.5	4.13294	INPP5B	High
TCGA-55-8087-01A-11R-2241-07	1	15.4	4.13464	INPP5B	High
TCGA-MN-A4N1-01A-11R-A24X-07	1	27.5667	4.14207	INPP5B	High
TCGA-L4-A4E6-01A-11R-A24H-07	1	14.5	4.16465	INPP5B	High
TCGA-86-8668-01A-11R-2403-07	1	14.1	4.16671	INPP5B	High
TCGA-75-6206-01A-11R-1755-07	1	86.3333	4.17482	INPP5B	High
TCGA-55-7994-01A-11R-2187-07	1	20.1	4.18961	INPP5B	High
TCGA-91-8496-01A-11R-2403-07	1	16.8333	4.19073	INPP5B	High
TCGA-MP-A4SW-01A-21R-A24X-07	2	59.2667	4.19432	INPP5B	High
TCGA-55-A4DF-01A-11R-A24H-07	2	20.4667	4.20657	INPP5B	High
TCGA-44-2666-01B-02R-A277-07	2	3.23333	4.20984	INPP5B	High
TCGA-64-5779-01A-01R-1628-07	1	28.8	4.21043	INPP5B	High
TCGA-78-7167-01A-11R-2066-07	2	89.3667	4.21949	INPP5B	High
TCGA-44-6146-01B-04R-A277-07	1	24.2667	4.23345	INPP5B	High
TCGA-86-7714-01A-12R-2170-07	2	20.8333	4.23981	INPP5B	High
TCGA-78-7152-01A-11R-2039-07	2	40.5	4.24964	INPP5B	High
TCGA-78-7155-01A-11R-2039-07	2	39.0333	4.25024	INPP5B	High
TCGA-44-2662-01B-02R-A277-07	1	42.6667	4.25282	INPP5B	High
TCGA-95-A4VK-01A-11R-A262-07	1	21.7	4.2546	INPP5B	High
TCGA-64-1680-01A-02R-0946-07	1	37.5333	4.28182	INPP5B	High
TCGA-97-7938-01A-11R-2170-07	2	0.6	4.29321	INPP5B	High
TCGA-44-4112-01A-01R-1107-07	2	26.9333	4.29413	INPP5B	High
TCGA-97-A4M2-01A-12R-A24X-07	1	20.8	4.29836	INPP5B	High
TCGA-69-7765-01A-11R-2170-07	1	5.5	4.32486	INPP5B	High
TCGA-05-4405-01A-21R-1858-07	1	20.3333	4.33155	INPP5B	High
TCGA-93-A4JQ-01A-11R-A24X-07	1	17.5333	4.33737	INPP5B	High
TCGA-97-A4M1-01A-11R-A24X-07	1	20.0333	4.34158	INPP5B	High
TCGA-53-7626-01A-12R-2066-07	2	30.9667	4.3582	INPP5B	High
TCGA-NJ-A4YI-01A-11R-A262-07	2	0.133333	4.36065	INPP5B	High
TCGA-86-A4JF-01A-11R-A24X-07	2	24.5667	4.36758	INPP5B	High
TCGA-J2-A4AG-01A-11R-A24H-07	1	32.9333	4.36813	INPP5B	High
TCGA-86-8358-01A-11R-2326-07	1	21.7667	4.38917	INPP5B	High
TCGA-05-4427-01A-21R-1858-07	1	26.3667	4.42533	INPP5B	High
TCGA-78-7156-01A-11R-2039-07	2	32.5333	4.43806	INPP5B	High
TCGA-97-7546-01A-11R-2039-07	1	42.8333	4.44827	INPP5B	High
TCGA-80-5607-01A-31R-1949-07	1		4.47056	INPP5B	High
TCGA-MN-A4N5-01A-11R-A24X-07	1	2.8	4.53745	INPP5B	High
TCGA-86-A4P8-01A-11R-A24X-07	1	26.8333	4.55593	INPP5B	High
TCGA-78-7143-01A-11R-2039-07	2	165.367	4.59304	INPP5B	High
TCGA-86-8056-01A-11R-2241-07	1	4.63333	4.64074	INPP5B	High
TCGA-55-7914-01A-11R-2170-07	2	6.23333	4.67636	INPP5B	High
TCGA-44-7659-01A-11R-2066-07	1	23.0333	4.69697	INPP5B	High
TCGA-55-A4DG-01A-11R-A24H-07	1	20.2667	4.72112	INPP5B	High
TCGA-55-7727-01A-11R-2170-07	1	3.96667	4.76876	INPP5B	High
TCGA-67-4679-01B-01R-1755-07	1	14.9333	4.78073	INPP5B	High
TCGA-97-A4M0-01A-11R-A24X-07	1	21.7333	4.82423	INPP5B	High
TCGA-91-8499-01A-11R-2403-07	1	1.2	4.82634	INPP5B	High
TCGA-62-8399-01A-21R-2326-07	1	89.8667	4.83441	INPP5B	High
TCGA-93-A4JN-01A-11R-A24X-07	1	23.9333	4.87409	INPP5B	High
TCGA-44-6775-01C-02R-A277-07	1	23.5	4.92923	INPP5B	High
TCGA-MP-A4T6-01A-32R-A262-07	2	59.6667	4.99741	INPP5B	High
TCGA-J2-A4AE-01A-21R-A24H-07	1	35.9667	5.03592	INPP5B	High
TCGA-05-4244-01A-01R-1107-07	1	0	5.05732	INPP5B	High
TCGA-55-7725-01A-11R-2170-07	1	14.7333	5.17906	INPP5B	High
TCGA-67-3773-01A-01R-0946-07	1	14.2333	5.21398	INPP5B	High
TCGA-50-5931-01A-11R-1755-07	2	14.4667	6.03106	INPP5B	High
TCGA-44-7660-01A-11R-2066-07	1	19.7333	6.51139	INPP5B	High

## Sheet: INPP5B FPI
sample_id	event	time	expr	gene	group
TCGA-49-4506-01A-01R-1206-07	2	23.0667	1.07812	INPP5B	Low
TCGA-49-4507-01A-01R-1206-07	2	5.26667	1.35934	INPP5B	Low
TCGA-78-7166-01A-12R-2066-07	1	8.6	1.50784	INPP5B	Low
TCGA-49-4494-01A-01R-1206-07	2	36.0333	1.55871	INPP5B	Low
TCGA-50-6597-01A-11R-1858-07	1	42.2667	1.60929	INPP5B	Low
TCGA-49-4514-01A-21R-1858-07	1	56.6667	1.61369	INPP5B	Low
TCGA-86-8674-01A-21R-2403-07	2	11.1333	1.66408	INPP5B	Low
TCGA-73-4670-01A-01R-1206-07	1	4.36667	1.66494	INPP5B	Low
TCGA-35-4122-01A-01R-1107-07	1	7.5	1.70755	INPP5B	Low
TCGA-64-5781-01A-01R-1628-07	2	3.2	1.8412	INPP5B	Low
TCGA-78-7153-01A-11R-2039-07	1	121.167	1.84363	INPP5B	Low
TCGA-55-8094-01A-11R-2241-07	1	18.0333	1.86801	INPP5B	Low
TCGA-95-7043-01A-11R-1949-07	2	16.7667	1.93783	INPP5B	Low
TCGA-05-4395-01A-01R-1206-07	1	0	1.95495	INPP5B	Low
TCGA-73-4675-01A-01R-1206-07	2	12.0333	2.00911	INPP5B	Low
TCGA-NJ-A4YF-01A-12R-A262-07	1	72.0333	2.01799	INPP5B	Low
TCGA-38-4629-01A-02R-1206-07	2	12.6333	2.0191	INPP5B	Low
TCGA-05-4403-01A-01R-1206-07	1	19.2667	2.04322	INPP5B	Low
TCGA-38-4628-01A-01R-1206-07	2	36.1	2.06536	INPP5B	Low
TCGA-55-7913-01B-11R-2241-07	2	16	2.0763	INPP5B	Low
TCGA-69-7760-01A-11R-2170-07	1	6.73333	2.10657	INPP5B	Low
TCGA-50-5044-01A-21R-1858-07	2	16.1	2.15182	INPP5B	Low
TCGA-80-5608-01A-31R-1949-07	1	94.4	2.16307	INPP5B	Low
TCGA-05-4390-01A-02R-1755-07	2	13.1667	2.17861	INPP5B	Low
TCGA-38-4627-01A-01R-1206-07	1	38.2333	2.18935	INPP5B	Low
TCGA-4B-A93V-01A-11R-A39D-07	2	8.36667	2.19596	INPP5B	Low
TCGA-38-4631-01A-01R-1755-07	2	11.8	2.23465	INPP5B	Low
TCGA-50-7109-01A-11R-2039-07	2	0.5	2.24179	INPP5B	Low
TCGA-50-5051-01A-21R-1858-07	2	6.13333	2.24973	INPP5B	Low
TCGA-75-7027-01A-11R-1949-07	2	98.3	2.25239	INPP5B	Low
TCGA-78-7150-01A-21R-2039-07	2	4.63333	2.25805	INPP5B	Low
TCGA-49-AAR2-01A-11R-A39D-07	1	74.1333	2.27148	INPP5B	Low
TCGA-62-A471-01A-12R-A24H-07	1	41.5333	2.27742	INPP5B	Low
TCGA-55-8508-01A-11R-2403-07	1	20.5667	2.27766	INPP5B	Low
TCGA-MP-A4TE-01A-22R-A466-07	2	7.53333	2.30002	INPP5B	Low
TCGA-05-4418-01A-01R-1206-07	1	9.13333	2.30069	INPP5B	Low
TCGA-50-6594-01A-11R-1755-07	2	9.5	2.30601	INPP5B	Low
TCGA-75-7031-01A-11R-1949-07	1		2.32259	INPP5B	Low
TCGA-78-7220-01A-11R-2039-07	2	17.7	2.3286	INPP5B	Low
TCGA-55-A491-01A-11R-A24H-07	1	20.8667	2.33326	INPP5B	Low
TCGA-49-AARE-01A-11R-A41B-07	2	12.9333	2.33589	INPP5B	Low
TCGA-50-6590-01A-12R-1858-07	1	42.9333	2.337	INPP5B	Low
TCGA-05-5425-01A-02R-1628-07	2	16.2	2.36626	INPP5B	Low
TCGA-78-7540-01A-11R-2066-07	1	39.9	2.37292	INPP5B	Low
TCGA-78-7542-01A-21R-2066-07	1	10.7	2.38175	INPP5B	Low
TCGA-64-5775-01A-01R-1628-07	2	2.06667	2.38655	INPP5B	Low
TCGA-05-4389-01A-01R-1206-07	1	45.6333	2.39782	INPP5B	Low
TCGA-75-6211-01A-11R-1755-07	2		2.3985	INPP5B	Low
TCGA-44-5644-01A-21R-2039-07	1	28.7667	2.4034	INPP5B	Low
TCGA-97-8179-01A-11R-2287-07	1	14.5	2.40735	INPP5B	Low
TCGA-38-4632-01A-01R-1755-07	2	22.6667	2.4125	INPP5B	Low
TCGA-50-5066-01A-01R-1628-07	2	15.9	2.41344	INPP5B	Low
TCGA-05-5420-01A-01R-1628-07	2	8.16667	2.41684	INPP5B	Low
TCGA-64-1678-01A-01R-0946-07	1	39.6333	2.44588	INPP5B	Low
TCGA-35-5375-01A-01R-1628-07	1	8.8	2.45321	INPP5B	Low
TCGA-50-5932-01A-11R-1755-07	2	36.3333	2.4577	INPP5B	Low
TCGA-55-A492-01A-11R-A24H-07	1	19.8667	2.46942	INPP5B	Low
TCGA-55-8615-01A-11R-2403-07	2	7.46667	2.47162	INPP5B	Low
TCGA-95-7944-01A-11R-2187-07	1	12.5667	2.47422	INPP5B	Low
TCGA-55-6975-01A-11R-1949-07	2	3.93333	2.49241	INPP5B	Low
TCGA-55-6984-01A-11R-1949-07	2	24.1333	2.50367	INPP5B	Low
TCGA-05-4250-01A-01R-1107-07	1	4.03333	2.50752	INPP5B	Low
TCGA-50-5936-01A-11R-1628-07	2	5	2.50836	INPP5B	Low
TCGA-64-5815-01A-01R-1628-07	1	28.8667	2.51057	INPP5B	Low
TCGA-05-4430-01A-02R-1206-07	1	25.3667	2.52449	INPP5B	Low
TCGA-44-7670-01A-11R-2066-07	1	29.4	2.53009	INPP5B	Low
TCGA-05-5429-01A-01R-1628-07	1	9.16667	2.53522	INPP5B	Low
TCGA-86-8669-01A-11R-2403-07	2	28.3	2.54268	INPP5B	Low
TCGA-78-7148-01A-11R-2039-07	2	6.06667	2.54433	INPP5B	Low
TCGA-91-6849-01A-11R-1949-07	1	1.16667	2.54473	INPP5B	Low
TCGA-78-7146-01A-11R-2039-07	1	5.76667	2.55127	INPP5B	Low
TCGA-44-6779-01A-11R-1858-07	2	7.73333	2.55758	INPP5B	Low
TCGA-50-6673-01A-11R-1949-07	1	0.733333	2.56738	INPP5B	Low
TCGA-05-5715-01A-01R-1628-07	1	2.06667	2.5766	INPP5B	Low
TCGA-49-AAR9-01A-21R-A41B-07	2	8.66667	2.57895	INPP5B	Low
TCGA-44-7671-01A-11R-2066-07	2	29.4333	2.58109	INPP5B	Low
TCGA-62-8398-01A-11R-2326-07	1	14.8	2.58413	INPP5B	Low
TCGA-53-7813-01A-11R-2170-07	1	14.1333	2.59358	INPP5B	Low
TCGA-MP-A4TC-01A-11R-A24X-07	1	2.46667	2.59702	INPP5B	Low
TCGA-50-5935-01A-11R-1755-07	1	21.7667	2.60215	INPP5B	Low
TCGA-49-6742-01A-11R-1858-07	2	7.13333	2.60545	INPP5B	Low
TCGA-69-8255-01A-11R-2287-07	1	4.3	2.60662	INPP5B	Low
TCGA-73-4659-01A-01R-1206-07	2	1.16667	2.60962	INPP5B	Low
TCGA-64-5774-01A-01R-1628-07	2	8.2	2.61173	INPP5B	Low
TCGA-44-5643-01A-01R-1628-07	1	33.7667	2.61225	INPP5B	Low
TCGA-44-3917-01A-01R-A278-07	1	39.4333	2.61585	INPP5B	Low
TCGA-97-A4M3-01A-11R-A24X-07	2	1.8	2.61601	INPP5B	Low
TCGA-MP-A4TD-01A-32R-A262-07	2	7.53333	2.64691	INPP5B	Low
TCGA-49-4486-01A-01R-1206-07	2	68.1667	2.64934	INPP5B	Low
TCGA-44-2662-01A-01R-A278-07	2	8.16667	2.65244	INPP5B	Low
TCGA-99-8032-01A-11R-2241-07	1	1.46667	2.65253	INPP5B	Low
TCGA-44-A4SS-01A-11R-A24X-07	1	13.8333	2.65507	INPP5B	Low
TCGA-55-8204-01A-11R-2241-07	1	17.1667	2.65545	INPP5B	Low
TCGA-J2-8194-01A-11R-2241-07	2	15.6667	2.65599	INPP5B	Low
TCGA-44-2655-01A-01R-0946-07	2	33.6333	2.65681	INPP5B	Low
TCGA-93-8067-01A-11R-2287-07	1	6.2	2.66534	INPP5B	Low
TCGA-55-1596-01A-01R-0946-07	1	68.8333	2.66618	INPP5B	Low
TCGA-L9-A5IP-01A-21R-A39D-07	2	1.63333	2.66955	INPP5B	Low
TCGA-69-7761-01A-11R-2170-07	1	6.2	2.67078	INPP5B	Low
TCGA-78-7154-01A-11R-2039-07	1	19.7667	2.67161	INPP5B	Low
TCGA-50-5072-01A-21R-1858-07	2	7.1	2.67812	INPP5B	Low
TCGA-05-4396-01A-21R-1858-07	1	10.1	2.68193	INPP5B	Low
TCGA-86-8672-01A-21R-2403-07	1	0.633333	2.68385	INPP5B	Low
TCGA-50-5930-01A-11R-1755-07	2	5.9	2.68763	INPP5B	Low
TCGA-05-4422-01A-01R-1206-07	1	12.1667	2.70011	INPP5B	Low
TCGA-55-A490-01A-11R-A466-07	1	3.3	2.70505	INPP5B	Low
TCGA-73-7499-01A-11R-2187-07	2	48.2333	2.70642	INPP5B	Low
TCGA-49-6761-01A-31R-1949-07	1	11.8	2.72365	INPP5B	Low
TCGA-44-7672-01A-11R-2066-07	1	23.9667	2.72724	INPP5B	Low
TCGA-86-8585-01A-11R-2403-07	1	11.7667	2.73186	INPP5B	Low
TCGA-35-3615-01A-01R-0946-07	1	0.466667	2.73749	INPP5B	Low
TCGA-44-2668-01A-01R-A278-07	2	14.4333	2.73944	INPP5B	Low
TCGA-50-5068-01A-01R-1628-07	2	22.8667	2.75562	INPP5B	Low
TCGA-55-7728-01A-11R-2187-07	1	23.4667	2.75591	INPP5B	Low
TCGA-78-7537-01A-11R-2066-07	1	54.0667	2.75603	INPP5B	Low
TCGA-05-4417-01A-22R-1858-07	1	15.1667	2.75748	INPP5B	Low
TCGA-64-1676-01A-01R-0946-07	1	57.6	2.77571	INPP5B	Low
TCGA-55-6981-01A-11R-1949-07	1	45.9667	2.77863	INPP5B	Low
TCGA-73-4677-01A-01R-1206-07	2	1.26667	2.78189	INPP5B	Low
TCGA-78-7536-01A-11R-2066-07	2	7.7	2.78564	INPP5B	Low
TCGA-05-4432-01A-01R-1206-07	1	25.3667	2.78722	INPP5B	Low
TCGA-55-8302-01A-11R-2326-07	1	15.9333	2.78862	INPP5B	Low
TCGA-99-8028-01A-11R-2241-07	1	37.2667	2.78927	INPP5B	Low
TCGA-55-8203-01A-11R-2241-07	1	18.2333	2.79091	INPP5B	Low
TCGA-75-6214-01A-41R-1949-07	2	13.9667	2.79139	INPP5B	Low
TCGA-44-6146-01A-11R-A278-07	2	21.0333	2.79278	INPP5B	Low
TCGA-64-1677-01A-01R-0946-07	2	12	2.79769	INPP5B	Low
TCGA-71-6725-01A-11R-1858-07	2	5.46667	2.79809	INPP5B	Low
TCGA-49-4512-01A-21R-1858-07	2	30.1667	2.79877	INPP5B	Low
TCGA-67-3772-01A-01R-0946-07	1	19.1	2.80833	INPP5B	Low
TCGA-55-A48Y-01A-11R-A24H-07	1	21	2.80869	INPP5B	Low
TCGA-55-5899-01A-11R-1628-07	1	31	2.81818	INPP5B	Low
TCGA-91-A4BC-01A-11R-A24H-07	1	1.46667	2.8261	INPP5B	Low
TCGA-50-6595-01A-12R-1858-07	2	6.06667	2.83441	INPP5B	Low
TCGA-MP-A4T8-01A-11R-A24X-07	1	5.36667	2.8345	INPP5B	Low
TCGA-99-8025-01A-11R-2241-07	1	35.3333	2.83879	INPP5B	Low
TCGA-50-5049-01A-01R-1628-07	2	52.2667	2.84627	INPP5B	Low
TCGA-49-AAR3-01A-11R-A41B-07	2	63.1	2.84836	INPP5B	Low
TCGA-55-8092-01A-11R-2241-07	2	4.23333	2.86092	INPP5B	Low
TCGA-97-7554-01A-11R-2039-07	1	25.8333	2.86947	INPP5B	Low
TCGA-73-4676-01A-01R-1755-07	2	9.36667	2.87704	INPP5B	Low
TCGA-MP-A4TA-01A-21R-A24X-07	2	24.1667	2.87997	INPP5B	Low
TCGA-05-4424-01A-22R-1858-07	2	5.1	2.88059	INPP5B	Low
TCGA-55-8085-01A-11R-2241-07	1	30.1333	2.88085	INPP5B	Low
TCGA-55-8090-01A-11R-2241-07	2	18.2667	2.88234	INPP5B	Low
TCGA-NJ-A55R-01A-11R-A262-07	1	20.1	2.8865	INPP5B	Low
TCGA-53-A4EZ-01A-12R-A24X-07	1	35.7	2.88696	INPP5B	Low
TCGA-55-7570-01A-11R-2039-07	1	27.4667	2.88755	INPP5B	Low
TCGA-86-7955-01A-11R-2187-07	2	27.3333	2.89287	INPP5B	Low
TCGA-49-6767-01A-11R-1858-07	1	22.5667	2.89656	INPP5B	Low
TCGA-55-6968-01A-11R-1949-07	2	43.1	2.89785	INPP5B	Low
TCGA-86-8359-01A-11R-2326-07	1	14.8	2.89889	INPP5B	Low
TCGA-L9-A444-01A-21R-A24H-07	1	10.2333	2.90397	INPP5B	Low
TCGA-97-8175-01A-11R-2287-07	2	9.8	2.90726	INPP5B	Low
TCGA-97-8171-01A-11R-2287-07	2	14.7	2.90754	INPP5B	Low
TCGA-55-7910-01A-11R-2170-07	2	33.9333	2.90793	INPP5B	Low
TCGA-78-7159-01A-11R-2039-07	1	65.8	2.9163	INPP5B	Low
TCGA-49-4510-01A-01R-1206-07	2	16.7333	2.91858	INPP5B	Low
TCGA-MP-A4TF-01A-11R-A262-07	2	6.5	2.91974	INPP5B	Low
TCGA-64-5778-01A-01R-1628-07	2	32.0667	2.92365	INPP5B	Low
TCGA-55-7726-01A-11R-2170-07	1	21.7333	2.92744	INPP5B	Low
TCGA-50-5045-01A-01R-1628-07	2	47.7667	2.92922	INPP5B	Low
TCGA-55-7815-01A-11R-2170-07	2	15.5333	2.92969	INPP5B	Low
TCGA-62-8397-01A-11R-2326-07	1	42.9667	2.93216	INPP5B	Low
TCGA-55-6983-01A-11R-1949-07	1	94.1	2.93236	INPP5B	Low
TCGA-95-A4VP-01A-21R-A262-07	2	7.2	2.93298	INPP5B	Low
TCGA-64-1681-01A-11R-2066-07	2	14.6333	2.9344	INPP5B	Low
TCGA-55-6982-01A-11R-1949-07	2	6.1	2.93551	INPP5B	Low
TCGA-44-5645-01A-01R-A278-07	1	28.4	2.93602	INPP5B	Low
TCGA-86-8054-01A-11R-2241-07	1	38.2667	2.93826	INPP5B	Low
TCGA-50-5939-01A-11R-1628-07	1	15.3333	2.94195	INPP5B	Low
TCGA-78-7535-01A-11R-2066-07	2	26.9667	2.95509	INPP5B	Low
TCGA-55-8096-01A-11R-2241-07	2	18.8667	2.96083	INPP5B	Low
TCGA-50-5055-01A-01R-1628-07	2	25.7	2.96377	INPP5B	Low
TCGA-49-6743-01A-11R-1858-07	1	54.0333	2.96525	INPP5B	Low
TCGA-49-4490-01A-21R-1858-07	2	12.8333	2.97261	INPP5B	Low
TCGA-NJ-A4YQ-01A-11R-A262-07	1	47.7333	2.97331	INPP5B	Low
TCGA-95-8494-01A-11R-2326-07	1	2.8	2.97487	INPP5B	Low
TCGA-73-4658-01A-01R-1755-07	1	53.3333	2.97805	INPP5B	Low
TCGA-38-4625-01A-01R-1206-07	1	99.1	2.98623	INPP5B	Low
TCGA-62-A46O-01A-11R-A24H-07	2	31.4333	2.987	INPP5B	Low
TCGA-44-6774-01A-21R-1858-07	1	21.9333	2.98855	INPP5B	Low
TCGA-55-8620-01A-11R-2403-07	2	12.5	2.98861	INPP5B	Low
TCGA-55-6642-01A-11R-1858-07	1	81.6333	2.99119	INPP5B	Low
TCGA-78-8655-01A-11R-2403-07	1	78.6667	2.99131	INPP5B	Low
TCGA-78-7149-01A-11R-2039-07	1	131.333	2.99451	INPP5B	Low
TCGA-55-A48Z-01A-12R-A24X-07	2	17.8667	2.99885	INPP5B	Low
TCGA-50-5946-02A-11R-2090-07	2	7.36667	2.99903	INPP5B	Low
TCGA-75-5146-01A-01R-1628-07	2	59.1	3.00118	INPP5B	Low
TCGA-NJ-A7XG-01A-12R-A39D-07	1	20.5667	3.00195	INPP5B	Low
TCGA-55-A494-01A-11R-A24X-07	1	16.0333	3.01386	INPP5B	Low
TCGA-55-8091-01A-11R-2241-07	1	20	3.01752	INPP5B	Low
TCGA-44-7667-01A-31R-2066-07	1	36.5667	3.01819	INPP5B	Low
TCGA-50-6592-01A-11R-1755-07	2	25.9	3.03451	INPP5B	Low
TCGA-49-AAQV-01A-11R-A39D-07	2	16.9667	3.03844	INPP5B	Low
TCGA-44-2656-01A-02R-0946-07	2	18.9333	3.0386	INPP5B	Low
TCGA-44-2662-01A-01R-0946-07	2	8.16667	3.04246	INPP5B	Low
TCGA-55-6987-01A-11R-1949-07	1	71.2333	3.05109	INPP5B	Low
TCGA-MP-A4SY-01A-21R-A24X-07	2	16.3	3.0596	INPP5B	Low
TCGA-50-5944-01A-11R-1755-07	1	58.3333	3.0598	INPP5B	Low
TCGA-55-8301-01A-11R-2287-07	2	7.93333	3.06141	INPP5B	Low
TCGA-44-2668-01A-01R-0946-07	2	14.4333	3.06488	INPP5B	Low
TCGA-73-4668-01A-01R-1206-07	2	7.86667	3.06509	INPP5B	Low
TCGA-78-7163-01A-12R-2066-07	1	241.6	3.07556	INPP5B	Low
TCGA-S2-AA1A-01A-12R-A39D-07	1	17.1	3.07628	INPP5B	Low
TCGA-05-4384-01A-01R-1755-07	2	6.1	3.07952	INPP5B	Low
TCGA-05-4382-01A-01R-1206-07	2	11.1333	3.08798	INPP5B	Low
TCGA-78-8648-01A-11R-2403-07	2	24	3.08965	INPP5B	Low
TCGA-55-8505-01A-11R-2403-07	1	14.6667	3.09628	INPP5B	Low
TCGA-86-7701-01A-11R-2170-07	2	14.1333	3.09863	INPP5B	Low
TCGA-97-8176-01A-11R-2403-07	2	1.3	3.09892	INPP5B	Low
TCGA-78-7147-01A-11R-2039-07	2	19.2667	3.1008	INPP5B	Low
TCGA-75-5126-01A-01R-1755-07	1		3.10272	INPP5B	Low
TCGA-44-7662-01A-11R-2066-07	1	7.26667	3.10501	INPP5B	Low
TCGA-53-7624-01A-11R-2066-07	2	13.3333	3.10517	INPP5B	Low
TCGA-55-8208-01A-11R-2241-07	2	17.0333	3.10802	INPP5B	Low
TCGA-86-8074-01A-11R-2241-07	1	0.8	3.11591	INPP5B	Low
TCGA-55-6970-01A-11R-1949-07	2	15.2333	3.11938	INPP5B	Low
TCGA-86-7711-01A-11R-2066-07	2	34.8667	3.12675	INPP5B	Low
TCGA-50-8459-01A-11R-2326-07	2	14.4	3.1277	INPP5B	Low
TCGA-75-5125-01A-01R-1755-07	2	58.4	3.12825	INPP5B	Low
TCGA-55-7724-01A-11R-2170-07	1	23.5	3.12974	INPP5B	Low
TCGA-44-6146-01A-11R-1755-07	2	21.0333	3.12979	INPP5B	Low
TCGA-78-7161-01A-11R-2039-07	2	5.4	3.13017	INPP5B	High
TCGA-05-4420-01A-01R-1206-07	1	30.4	3.13782	INPP5B	High
TCGA-95-7567-01A-11R-2066-07	1	18.9333	3.13984	INPP5B	High
TCGA-05-4397-01A-01R-1206-07	1	24.3667	3.14026	INPP5B	High
TCGA-78-7633-01A-11R-2066-07	2	48.3333	3.14387	INPP5B	High
TCGA-44-6777-01A-11R-1858-07	1	32.9	3.14923	INPP5B	High
TCGA-44-8117-01A-11R-2241-07	1	12.8333	3.15187	INPP5B	High
TCGA-69-7980-01A-11R-2187-07	1	13.7	3.15616	INPP5B	High
TCGA-78-7160-01A-11R-2039-07	1	23.2333	3.15856	INPP5B	High
TCGA-49-4487-01A-21R-1858-07	2	23.2333	3.16278	INPP5B	High
TCGA-05-4402-01A-01R-1206-07	1	8.13333	3.16533	INPP5B	High
TCGA-69-7764-01A-11R-2170-07	1	13.8	3.16594	INPP5B	High
TCGA-91-6831-01A-11R-1858-07	1	10.3333	3.18187	INPP5B	High
TCGA-67-3770-01A-01R-0946-07	1	20.3333	3.18521	INPP5B	High
TCGA-75-7030-01A-11R-1949-07	1		3.18548	INPP5B	High
TCGA-73-A9RS-01A-11R-A41B-07	2	3.56667	3.18659	INPP5B	High
TCGA-91-A4BD-01A-11R-A24H-07	1	20.1	3.18729	INPP5B	High
TCGA-44-3396-01A-01R-1206-07	1	37.6667	3.19903	INPP5B	High
TCGA-55-6980-01A-11R-1949-07	1	70.3	3.20111	INPP5B	High
TCGA-62-A46S-01A-11R-A24H-07	2	17.5667	3.20162	INPP5B	High
TCGA-86-A4D0-01A-11R-A24H-07	1	3.86667	3.20818	INPP5B	High
TCGA-78-7158-01A-11R-2039-07	2	4.4	3.21129	INPP5B	High
TCGA-05-4433-01A-22R-1858-07	1	24.3333	3.21387	INPP5B	High
TCGA-44-6776-01A-11R-1858-07	1	87.2	3.22286	INPP5B	High
TCGA-50-8460-01A-11R-2326-07	1	27.6333	3.2241	INPP5B	High
TCGA-44-6145-01A-11R-1755-07	1	19.8333	3.22468	INPP5B	High
TCGA-69-7978-01A-11R-2187-07	1	4.46667	3.22572	INPP5B	High
TCGA-05-5428-01A-01R-1628-07	1	22.3333	3.22725	INPP5B	High
TCGA-86-8281-01A-11R-2287-07	1	0	3.22902	INPP5B	High
TCGA-69-7979-01A-11R-2187-07	1	13.6	3.23317	INPP5B	High
TCGA-91-6829-01A-21R-1858-07	1	41.9333	3.23536	INPP5B	High
TCGA-64-1679-01A-21R-2066-07	1	82.9333	3.23643	INPP5B	High
TCGA-55-6979-01A-11R-1949-07	2	6.5	3.2376	INPP5B	High
TCGA-50-5933-01A-11R-1755-07	1	79.7667	3.24371	INPP5B	High
TCGA-75-5122-01A-01R-1755-07	2		3.24496	INPP5B	High
TCGA-55-8089-01A-11R-2241-07	1	23.4	3.24559	INPP5B	High
TCGA-44-5645-01A-01R-1628-07	1	28.4	3.24785	INPP5B	High
TCGA-55-6543-01A-11R-1755-07	1	14.5	3.25557	INPP5B	High
TCGA-38-7271-01A-11R-2039-07	2	10.1333	3.26946	INPP5B	High
TCGA-86-8280-01A-11R-2287-07	1	23.3667	3.27205	INPP5B	High
TCGA-44-3918-01A-01R-1107-07	2	17.0333	3.27845	INPP5B	High
TCGA-50-6593-01A-11R-1755-07	2	8.86667	3.2809	INPP5B	High
TCGA-44-A4SU-01A-11R-A24X-07	2	8.66667	3.28345	INPP5B	High
TCGA-75-6203-01A-11R-1755-07	1		3.28444	INPP5B	High
TCGA-44-A479-01A-31R-A24H-07	2	14.5667	3.29079	INPP5B	High
TCGA-78-7539-01A-11R-2066-07	2	22.9333	3.29309	INPP5B	High
TCGA-MP-A4T7-01A-11R-A24X-07	1	5.56667	3.29734	INPP5B	High
TCGA-55-7284-01B-11R-2241-07	2	7.7	3.31734	INPP5B	High
TCGA-73-4662-01A-01R-1206-07	2	0.7	3.32409	INPP5B	High
TCGA-86-8673-01A-11R-2403-07	2	21.2	3.325	INPP5B	High
TCGA-69-8453-01A-12R-2326-07	2	11.4667	3.32719	INPP5B	High
TCGA-49-4488-01A-01R-1755-07	2	21.1333	3.32873	INPP5B	High
TCGA-55-7576-01A-11R-2066-07	1	22.3333	3.32944	INPP5B	High
TCGA-91-6828-01A-11R-1858-07	1	10.7667	3.33174	INPP5B	High
TCGA-69-8253-01A-11R-2287-07	1	14.2	3.33305	INPP5B	High
TCGA-83-5908-01A-21R-2287-07	1	27.4667	3.33816	INPP5B	High
TCGA-44-6147-01A-11R-A278-07	1	28.1667	3.33916	INPP5B	High
TCGA-55-1594-01A-01R-0946-07	1	39.2667	3.34683	INPP5B	High
TCGA-67-3774-01A-01R-0946-07	1	12.8333	3.34933	INPP5B	High
TCGA-05-4410-01A-21R-1858-07	1	0	3.35219	INPP5B	High
TCGA-MP-A4TK-01A-11R-A24X-07	2	13.2333	3.3557	INPP5B	High
TCGA-86-8055-01A-11R-2241-07	1	4.13333	3.35626	INPP5B	High
TCGA-38-A44F-01A-11R-A24H-07	1	4.43333	3.35872	INPP5B	High
TCGA-75-5147-01A-01R-1628-07	1	44.4333	3.35892	INPP5B	High
TCGA-93-A4JO-01A-21R-A24X-07	1	1.1	3.35924	INPP5B	High
TCGA-73-4666-01A-01R-1206-07	1	26.6667	3.3619	INPP5B	High
TCGA-55-8619-01A-11R-2403-07	1	13.8667	3.36971	INPP5B	High
TCGA-86-8671-01A-11R-2403-07	1	27.9667	3.37445	INPP5B	High
TCGA-62-A470-01A-11R-A24H-07	2	17.9667	3.37847	INPP5B	High
TCGA-91-6836-01A-21R-1858-07	1	13.9	3.37902	INPP5B	High
TCGA-49-4501-01A-01R-1206-07	2	18.1667	3.37997	INPP5B	High
TCGA-49-4505-01A-01R-1206-07	2	13.9	3.38982	INPP5B	High
TCGA-MP-A4T9-01A-11R-A24X-07	2	11.3667	3.39813	INPP5B	High
TCGA-55-6971-01A-11R-1949-07	1	46.6667	3.40327	INPP5B	High
TCGA-L9-A443-01A-12R-A24H-07	1	6.43333	3.40539	INPP5B	High
TCGA-55-6978-01A-11R-1949-07	2	1.4	3.40566	INPP5B	High
TCGA-L4-A4E5-01A-11R-A24X-07	1	19.2667	3.40653	INPP5B	High
TCGA-69-7973-01A-11R-2187-07	1	7.66667	3.40809	INPP5B	High
TCGA-38-4630-01A-01R-1206-07	2	17.4667	3.40892	INPP5B	High
TCGA-97-A4M5-01A-11R-A24X-07	1	21.1333	3.41268	INPP5B	High
TCGA-71-8520-01A-11R-2403-07	2	5.96667	3.41324	INPP5B	High
TCGA-55-6985-01A-11R-1949-07	1	41.1	3.41847	INPP5B	High
TCGA-95-8039-01A-11R-2241-07	2	7.6	3.42264	INPP5B	High
TCGA-67-6215-01A-11R-1755-07	1	5.8	3.42449	INPP5B	High
TCGA-35-4123-01A-01R-1107-07	1	6.06667	3.42463	INPP5B	High
TCGA-44-A47B-01A-11R-A24H-07	1	9.56667	3.42675	INPP5B	High
TCGA-55-8299-01A-11R-2287-07	2	9.13333	3.42696	INPP5B	High
TCGA-44-8119-01A-11R-2241-07	1	9.5	3.43193	INPP5B	High
TCGA-86-A456-01A-11R-A24H-07	1	29.8667	3.43251	INPP5B	High
TCGA-97-8547-01A-11R-2403-07	1	21.9	3.43544	INPP5B	High
TCGA-86-8073-01A-11R-2241-07	1	24.6667	3.43792	INPP5B	High
TCGA-73-7498-01A-12R-2187-07	1	39.6333	3.44304	INPP5B	High
TCGA-62-8402-01A-11R-2326-07	2	25.7333	3.44406	INPP5B	High
TCGA-O1-A52J-01A-11R-A262-07	2	29.9333	3.44709	INPP5B	High
TCGA-55-8614-01A-11R-2403-07	1	17.8667	3.45321	INPP5B	High
TCGA-05-4415-01A-22R-1858-07	2	2	3.45387	INPP5B	High
[truncated: 216 more rows]

## Sheet: INPP5B co-expression gene
gene_name	gene_id	gene_biotype	cor_pearson	p_pearson	cor_spearman	p_spearman
[truncated: 56,493 more rows]

[truncated: 3 more sheets: PTEN expression(TCGA), mi-582-5p expression, mi-582-5p survival]
